# Supplementary material for: Regulation of Gene Expression Patterns in Mosquito Reproduction
Source: PLoS Genet. 2015 Aug 14;11(8):e1005450. doi: 10.1371/journal.pgen.1005450 (PMC4537244; doi:10.1371/journal.pgen.1005450)
Supplement: S1 Table — (XLSX) [file pgen.1005450.s013.xlsx]

## Sheet: Sheet1
S1 Table:	List of transcripts cyclically up and down regulated by JH/Met
List of transcripts - upregulated during late PE and late PBM
AAEL numbers	Gene Name
AAEL000046-RA	conserved hypothetical protein
AAEL000300-RA	wd-repeat protein
AAEL000436-RA	conserved hypothetical protein
AAEL000699-RA	conserved hypothetical protein
AAEL000844-RA	ad-003
AAEL000938-RA	conserved hypothetical protein
AAEL000950-RA	conserved hypothetical protein
AAEL000978-RA	conserved hypothetical protein
AAEL001016-RA	zinc finger protein
AAEL001171-RA	tRNA-dihydrouridine synthase
AAEL001249-RA	conserved hypothetical protein
AAEL001623-RA	proteasome subunit
AAEL002157-RA	conserved hypothetical protein
AAEL002182-RA	t-diRNAhydrouridine synthase
AAEL002375-RA	NBP2b protein, putative
AAEL002675-RA	arginase
AAEL002784-RA	zinc finger protein
AAEL003039-RA	nonsense-mediated mrna decay protein
AAEL003071-RA	tRNA pseudouridine synthase D
AAEL003149-RA	conserved hypothetical protein
AAEL003179-RA	protein arginine n-methyltransferase 1
AAEL003352-RA	ribosomal protein l7ae_E2
AAEL003452-RA	conserved hypothetical protein
AAEL003463-RA	hypothetical protein
AAEL003480-RA	hypothetical protein
AAEL003661-RA	translation initiation factor
AAEL003676-RA	myosin I homologue, putative
AAEL003944-RA	conserved hypothetical protein
AAEL004017-RA	dna polymerase v
AAEL004075-RA	rna binding motif protein
AAEL004284-RA	mitochondrial ATPase inhibitor
AAEL004433-RA	Mitochondrial ribosomal protein, L14
AAEL004445-RA	dead box atp-dependent rna helicase
AAEL004482-RA	conserved hypothetical protein
AAEL004493-RA	ribosome biogenesis protein tsr1(20S rrna accumulation protein 1)
AAEL004571-RA	o-sialoglycoprotein endopeptidase
AAEL005216-RA	conserved hypothetical protein
AAEL005628-RB	conserved hypothetical protein
AAEL005638-RA	conserved hypothetical protein
AAEL005744-RA	dead box atp-dependent rna helicase_E2
AAEL005898-RA	tRNA-dihydrouridine synthase
AAEL005957-RA	phospholipase b, plb1
AAEL006009-RA	conserved hypothetical protein
AAEL006033-RA	dihydroorotate dehydrogenase
AAEL006453-RA	B-cell lymphoma/leukaemia 11A extra long form
AAEL006600-RA	Juvenile hormone-inducible protein, putative
AAEL006610-RA	conserved hypothetical protein
AAEL007024-RA	cytochrome P450
AAEL007150-RA	atp-dependent rna helicase
AAEL007158-RC	nnp-1 protein (novel nuclear protein 1) (nop52)
AAEL007274-RA	dead box atp-dependent rna helicase
AAEL007289-RA	NBP2b protein, putative
AAEL007354-RA	pseudouridylate synthase
AAEL007427-RC	zinc finger protein
AAEL007470-RA	staufen
AAEL007496-RA	DNA-directed RNA polymerase III, 62-kS-subunit
AAEL007656-RA	receptor for activated C kinase, putative
AAEL008469-RA	conserved hypothetical protein
AAEL008572-RA	RNA-binding protein, putative
AAEL008852-RA	conserved hypothetical protein
AAEL008886-RA	conserved hypothetical protein
AAEL008942-RA	conserved hypothetical protein
AAEL008944-RA	hypothetical protein
AAEL009023-RA	conserved hypothetical protein
AAEL009080-RA	importin 7
AAEL009084-RA	slender lobes, putative
AAEL009285-RA	dead box atp-dependent rna helicase
AAEL009309-RA	lipid depleted protein
AAEL009392-RA	chromosome region maintenance protein 5/exportin
AAEL009401-RA	conserved hypothetical protein
AAEL009579-RA	NBP2b protein, putative
AAEL009738-RA	conserved hypothetical protein
AAEL009859-RA	nucleolar gtp-binding protein
AAEL010007-RA	conserved hypothetical protein
AAEL010159-RA	importin beta-3
AAEL010317-RA	dead box atp-dependent rna helicase
AAEL010594-RA	conserved hypothetical protein
AAEL010742-RA	translation elongation factor g
AAEL010760-RA	conserved hypothetical protein
AAEL010770-RA	hypothetical protein
AAEL010968-RA	queuine tRNA-ribosyltransferase
AAEL010993-RA	queuine tRNA-ribosyltransferase
AAEL011152-RA	hypothetical protein
AAEL011163-RA	conserved hypothetical protein
AAEL011198-RA	Mitochondrial ribosomal protein, L38, putative_E4
AAEL011227-RA	conserved hypothetical protein
AAEL011255-RA	gtp-binding protein-invertebrate_E1
AAEL011282-RA	ribosomal rna small subunit methyltransferase b (sun)
AAEL011651-RA	l-caldesmon, putative
AAEL011696-RA	conserved hypothetical protein_E1
AAEL011738-RA	conserved hypothetical protein
AAEL011762-RA	conserved hypothetical protein
AAEL011827-RA	conserved hypothetical protein
AAEL011960-RA	conserved hypothetical protein
AAEL012233-RA	hypothetical protein
AAEL012235-RA	conserved hypothetical protein
AAEL012568-RA	polypeptide of 976 aa, putative
AAEL012746-RA	chaperonin
AAEL012874-RA	rrp4
AAEL012876-RA	conserved hypothetical protein
AAEL012882-RA	folylpolyglutamate synthase
AAEL012980-RA	conserved hypothetical protein
AAEL013950-RA	dead box atp-dependent rna helicase
AAEL013968-RA	conserved hypothetical protein
AAEL013974-RA	conserved hypothetical protein
AAEL014037-RA	PAF acetylhydrolase 45 kDa subunit
AAEL014051-RA	nop14_E1
AAEL014256-RA	atp-dependent rna helicase
AAEL014904-RA	dead box atp-dependent rna helicase
AAEL014922-RA	conserved hypothetical protein
AAEL014932-RB	transcription factor btf3
List of transcripts - upregulated during late PE and early PBM
AAEL numbers	Gene Name
AAEL000001-RA	bystin_E1
AAEL000127-RA	amp dependent coa ligase
AAEL000279-RA	N-formylmethionylaminoacyl-tRNA deformylase, putative
AAEL000330-RA	conserved hypothetical protein
AAEL000331-RA	elongation factor ts
AAEL000451-RA	beta1,4 mannosyltransferase
AAEL000713-RA	reticulon/nogo
AAEL000804-RB	conserved hypothetical protein
AAEL000848-RA	poly(a) polymerase
AAEL000988-RA	conserved hypothetical protein
AAEL000996-RA	conserved hypothetical protein
AAEL001019-RA	translation elongation factor
AAEL001036-RA	ikappab kinase complex-associated protein
AAEL001044-RA	tyrosyl-tRNA synthetase
AAEL001089-RA	conserved hypothetical protein
AAEL001101-RA	atp-dependent transporter
AAEL001134-RA	methylmalonate-semialdehyde dehydrogenase
AAEL001169-RA	ribosome biogenesis protein bop1_E1
AAEL001280-RA	28S ribosomal protein S15, mitochondrial precursor_E1
AAEL001339-RA	conserved hypothetical protein
AAEL001400-RA	DNA-directed RNA polymerases III 12.5 kDa polypeptide, putative
AAEL001412-RA	conserved hypothetical protein
AAEL001439-RA	Mitochondrial ribosomal protein, L22, putative_E1
AAEL001767-RB	conserved hypothetical protein
AAEL001795-RA	orfY, putative
AAEL001800-RB	hsp70 binding protein
AAEL001833-RA	Juvenile hormone-inducible protein, putative
AAEL001866-RA	hypothetical protein
AAEL001926-RA	Mitochondrial ribosomal protein, S34, putative_E1
AAEL002002-RA	Mitochondrial ribosomal protein, S18B, putative_E1
AAEL002063-RA	AA_transpt_E3
AAEL002186-RA	conserved hypothetical protein
AAEL002483-RA	conserved hypothetical protein
AAEL002489-RA	conserved hypothetical protein
AAEL002504-RA	atp synthase delta chain, mitochondrial
AAEL002758-RA	conserved hypothetical protein
AAEL002760-RA	conserved hypothetical protein
AAEL002766-RA	glutamyl-tRNA(Gln) amidotransferase subunit A
AAEL002838-RA	conserved hypothetical protein
AAEL003016-RA	hypothetical protein
AAEL003365-RA	fumarylacetoacetate hydrolase
AAEL003365-RB	fumarylacetoacetate hydrolase
AAEL003397-RA	mitochondrial ribosomal protein L17
AAEL003477-RA	peptidyl-prolyl cis-trans isomerase h, ppih
AAEL003547-RA	hypothetical protein
AAEL003581-RA	amidophosphoribosyltransferase
AAEL003822-RB	conserved hypothetical protein
AAEL003870-RA	conserved hypothetical protein
AAEL003913-RA	methionine-tRNA synthetase
AAEL003922-RA	conserved hypothetical protein
AAEL003946-RA	Mitochondrial ribosomal protein S33, putative_E1
AAEL004034-RA	Mitochondrial ribosomal protein, S6, putative_E1
AAEL004313-RA	fk506-binding protein
AAEL004327-RA	valyl-trna synthetase
AAEL004333-RA	pax neighbour protein
AAEL004376-RA	conserved hypothetical protein
AAEL004433-RA	Mitochondrial ribosomal protein, L14, putative_E2
AAEL004454-RA	hypothetical protein
AAEL004643-RA	Mitochondrial ribosomal protein L1_E1
AAEL004740-RA	35 kDa GTP-binding protein, putative
AAEL004896-RA	conserved hypothetical protein
AAEL005015-RA	hypothetical protein
AAEL005041-RA	wd-repeat protein_E1
AAEL005050-RA	conserved hypothetical protein
AAEL005075-RA	ecsit (evolutionarily conserved signaling intermediate in toll pathways)
AAEL005150-RA	Mitochondrial ribosomal protein, L23, putative_E2
AAEL005190-RA	mitochondrial ribosomal protein, L42, putative
AAEL005263-RA	U3 small nucleolar ribonucleoprotein protein IMP3 (U3 snoRNP protein IMP3), putative
AAEL005307-RA	aminoacyl-tRNA synthetase auxiliary protein, 43kD, putative
AAEL005429-RA	2-oxoglutarate dehydrogenase
AAEL005455-RA	ctp synthase
AAEL005518-RA	hypothetical protein
AAEL005579-RA	developmentally regulated gtp-binding protein 1 (drg 1)
AAEL005598-RA	conserved hypothetical protein
AAEL005944-RA	Mitochondrial ribosomal protein, S23, putative_E1
AAEL006049-RA	Mitochondrial ribosomal protein, S10, putative_E1
AAEL006066-RA	peptidyl-trna hydrolase
AAEL006079-RA	conserved hypothetical protein
AAEL006251-RA	Ubiquitin-fold modifier 1 precursor, putative
AAEL006258-RA	pickpocket
AAEL006356-RA	TFIIH basal transcription factor complex p52 subunit
AAEL006617-RA	conserved hypothetical protein
AAEL006727-RB	multisynthetase complex, auxiliary protein, p38, putative
AAEL007355-RA	Mitochondrial ribosomal protein, S18A, putative_E2
AAEL007431-RA	conserved hypothetical protein
AAEL007565-RA	leucine rich protein, putative
AAEL007899-RA	spermatogenesis associated factor
AAEL008149-RA	conserved hypothetical protein
AAEL008248-RA	conserved hypothetical protein
AAEL008317-RA	conserved hypothetical protein
AAEL008330-RA	hexaprenyldihydroxybenzoate methyltransferase
AAEL008406-RA	AA_transpt_E4
AAEL008492-RA	conserved hypothetical protein
AAEL008517-RA	elongation factor tu (ef-tu)
AAEL008553-RA	conserved hypothetical protein
AAEL008582-RA	30S ribosomal protein S2 (prokaryotic and organellar)
AAEL008691-RA	conserved hypothetical protein
AAEL009090-RA	conserved hypothetical protein
AAEL009156-RA	trna (guanine-n(7)-)-methyltransferase
AAEL009225-RA	mitochondrial ribosome recycling factor
AAEL009313-RA	elongation factor -1 beta,delta
AAEL009369-RA	hypothetical protein
AAEL009379-RA	Mitochondrial ribosomal protein, L33, putative_E3
AAEL009396-RA	amine oxidase
AAEL009413-RA	conserved hypothetical protein
AAEL009425-RA	hypothetical protein
AAEL009431-RA	mitochondrial ribosomal protein, L10, putative
AAEL009501-RA	methylglutaconyl-CoA hydratase, putative
AAEL009505-RA	conserved hypothetical protein
AAEL009608-RA	28S ribosomal protein S16, mitochondrial_E3
AAEL009731-RA	epsilon-trimethyllysine 2-oxoglutarate dioxygenase
AAEL009917-RA	isoleucyl tRNA synthetase
AAEL010030-RA	conserved hypothetical protein
AAEL010059-RA	ABC_transporter_E1+E2+E3
AAEL010071-RA	spermidine synthase
AAEL010141-RA	conserved hypothetical protein
AAEL010261-RA	hypothetical protein
AAEL010296-RA	Carboxylase:pyruvate/acetyl-coa/propionyl-coa A_ORF
AAEL010336-RA	zinc phosphodiesterase
AAEL010456-RA	conserved hypothetical protein
AAEL010468-RB	DNA-directed RNA polymerase I, 12kD-subunit, putative
AAEL010514-RA	aminoacyl-tRNA synthetase auxiliary protein, 43kD, putative
AAEL010535-RA	conserved hypothetical protein
AAEL010613-RA	conserved hypothetical protein
AAEL010640-RA	phosphoribosylamine-glycine ligase
AAEL010878-RA	conserved hypothetical protein
AAEL010885-RA	conserved hypothetical protein
AAEL011052-RA	conserved hypothetical protein
AAEL011198-RA	Mitochondrial ribosomal protein, L38, putative_E4
AAEL011201-RA	hypothetical protein
AAEL011255-RA	gtp-binding protein-invertebrate_E1
AAEL011391-RA	Mitochondrial ribosomal protein, S9, putative_E2
AAEL011476-RA	conserved hypothetical protein
AAEL011519-RA	sucrose transport protein
AAEL011693-RA	mitotic control protein dis3
AAEL011729-RA	conserved hypothetical protein
AAEL011756-RA	aldehyde dehydrogenase
AAEL011814-RA	Mitochondrial ribosomal protein, S30, putative_E2
AAEL011925-RA	Mitochondrial ribosomal protein, S31, putative_E1
AAEL011958-RA	conserved hypothetical protein_E2
AAEL012282-RC	prohibitin
AAEL012329-RA	cysteinyl-tRNA synthetase
AAEL012731-RA	adenylate kinase 1,
AAEL012733-RA	60S ribosomal protein L19
AAEL012924-RA	Mitochondrial ribosomal protein, S24, putative_E2
AAEL013116-RA	Mitochondrial 39S ribosomal protein L3_E2
AAEL013130-RA	hypothetical protein
AAEL013521-RA	tryptophanyl-tRNA synthetase
AAEL013545-RA	hypothetical protein
AAEL013560-RA	Mitochondrial ribosomal protein, L50, putative_E2
AAEL013688-RA	conserved hypothetical protein
AAEL013964-RA	Ribosomal protein L20, putative_E2
AAEL014379-RA	adrenodoxin
AAEL014381-RA	conserved hypothetical protein
AAEL014401-RA	conserved hypothetical protein
AAEL014426-RA	glycine dehydrogenase
AAEL014629-RA	hypothetical protein
AAEL014702-RA	lysyl-tRNA synthetase
AAEL014734-RA	saccharopine dehydrogenase
AAEL014836-RA	28S ribosomal protein S15, mitochondrial precursor_E1
AAEL015393-RA	conserved hypothetical protein
AAEL015440-RA	hypothetical protein
AAEL015441-RA	spliceosomal protein sap
AAEL015601-RA	tryptophanyl-tRNA synthetase
List of transcripts - downregulated during early PE and late-mid PBM
AAEL000234-RA	antigen CD36, putative
AAEL000277-RA	conserved hypothetical protein
AAEL000450-RA	RAS_GTPase_ACTIVATING_PROTEIN_ORF
AAEL000703-RA	glycogen phosphorylase
AAEL000705-RA	steroid dehydrogenase
AAEL000711-RA	hypothetical protein
AAEL001538-RA	conserved hypothetical protein
AAEL002165-RA	conserved hypothetical protein
AAEL002503-RA	yippee protein
AAEL002781-RA	galactokinase
AAEL002781-RB	galactokinase
AAEL002816-RA	conserved hypothetical protein
AAEL003347-RA	CRAL/TRIO domain-containing protein
AAEL003497-RA	farnesyl-pyrophosphate synthetase
AAEL003568-RA	threonine dehydratase/deaminase
AAEL003713-RA	leucine-rich transmembrane protein
AAEL003831-RA	fatty acid hydroxylase
AAEL003888-RA	ubiquitin
AAEL004502-RA	conserved hypothetical protein
AAEL004553-RA	conserved hypothetical protein
AAEL004694-RA	munc13-4
AAEL004988-RA	phosphoglycerate kinase_ORF
AAEL005257-RA	conserved hypothetical protein
AAEL005617-RA	utp-glucose-1-phosphate uridylyltransferase 2
AAEL006353-RA	sulfotransferase (sult)
AAEL006364-RA	conserved hypothetical protein
AAEL006446-RA	trehalose-6-phosphate synthase_E1
AAEL006568-RB	serine protease
AAEL006576-RB	clip-domain serine protease, putative
AAEL006586-RA	serine protease
AAEL006834-RA	glutamate semialdehyde dehydrogenase
AAEL007162-RA	gaba(a) receptor-associated protein
AAEL007390-RA	udp-glucose 4-epimerase
AAEL007537-RA	conserved hypothetical protein
AAEL008006-RA	3-hydroxyacyl-coa dehyrogenase
AAEL008893-RA	xaa-pro dipeptidase pepd/pepq(e.coli)
AAEL009483-RA	conserved hypothetical protein
AAEL009679-RA	secretory Phospholipase A2, putative
AAEL009810-RA	sideroflexin 1,2,3
AAEL009951-RA	alcohol dehydrogenase
AAEL010037-RA	phosphoglucomutase
AAEL010452-RA	conserved hypothetical protein
AAEL010479-RA	sugar_transporter_E2
AAEL010602-RA	starch branching enzyme ii
AAEL010671-RA	oxidoreductase
AAEL010684-RA	conserved hypothetical protein
AAEL010881-RA	netrin receptor (unc5)
AAEL010967-RA	tetraspanin, putative
AAEL011126-RA	alcohol dehydrogenase
AAEL011130-RA	ALCOHOL_DEHYDROGENASE_ORF
AAEL011408-RA	galactose-specific C-type lectin, putative
AAEL011460-RA	conserved hypothetical protein
AAEL011515-RA	hypothetical protein
AAEL011686-RA	starch branching enzyme ii
AAEL011863-RA	ABC_transporter_E1+E2
AAEL011898-RA	1-acyl-sn-glycerol-3-phosphate acyltransferase
AAEL011980-RA	hypothetical protein
AAEL012037-RA	sulphatetransporter_E1+E2
AAEL012069-RA	glutathione peroxidase
AAEL012069-RB	glutathione peroxidase
AAEL012208-RA	hypothetical protein
AAEL012266-RA	cytochrome P450
AAEL012341-RA	lysosomal acid lipase, putative
AAEL012509-RA	carboxylesterase-6
AAEL012576-RA	pyruvate kinase
AAEL012767-RA	conserved hypothetical protein
AAEL012862-RA	hypothetical protein
AAEL012994-RA	glucose-6-phosphate isomerase
AAEL013287-RB	conserved hypothetical protein
AAEL013341-RA	lethal(2)essential for life protein, l2efl
AAEL013434-RB	Sp?tzle 1A (Spz1A)
AAEL013656-RA	bm-40 precursor
AAEL013877-RF	glucosamine-6-phosphate isomerase
AAEL014045-RA	allantoicase
AAEL014268-RA	hypothetical protein
AAEL014311-RA	tetraspanin, putative
AAEL014452-RA	acyl-coa dehydrogenase
AAEL014531-RA	arsenite inducuble rna associated protein aip-1
AAEL014864-RA	conserved hypothetical protein
AAEL014938-RA	conserved hypothetical protein
AAEL014989-RA	peptidoglycan recognition protein-1, putative
AAEL015432-RA	Trypsin, putative
List of transcripts - downregulated during mid PE and late-mid PBM
AAEL000445-RB	conserved hypothetical protein
AAEL001128-RA	amp dependent coa ligase
AAEL001289-RA	permease, putative
AAEL001882-RA	conserved hypothetical protein
AAEL001892-RA	conserved hypothetical protein
AAEL002042-RA	deoxyribonuclease I, putative
AAEL002283-RA	hypothetical protein
AAEL002296-RA	trifunctional enzyme beta subunit (tp-beta)
AAEL002638-RA	cytochrome P450
AAEL002658-RA	amp dependent ligase
AAEL003086-RA	conserved hypothetical protein
AAEL004739-RA	acyl-coa dehydrogenase
AAEL005026-RA	atp-dependent bile acid permease
AAEL005434-RA	conserved hypothetical protein
AAEL005997-RA	allergen, putative
AAEL006070-RA	phosphoglycerate mutase B_ORF
AAEL006436-RA	phosphorylase b kinase beta, kpbb
AAEL008452-RA	alpha-amylase
AAEL008473-RA	cysteine-rich venom protein, putative
AAEL009359-RA	1-acylglycerol-3-phosphate acyltransferase
AAEL009838-RA	glycogen debranching enzyme
AAEL009872-RA	alanine aminotransferase
AAEL010765-RA	conserved hypothetical protein
AAEL012036-RA	sulphatetransporter_E1+E2
AAEL012685-RA	conserved hypothetical protein
AAEL014141-RB	serine protease inhibitor, serpin
AAEL014612-RA	cytochrome P450
AAEL015524-RA	3-hydroxyacyl-coa dehyrogenase
