# Supplementary material for: Regulation of Gene Expression Patterns in Mosquito Reproduction
Source: PLoS Genet. 2015 Aug 14;11(8):e1005450. doi: 10.1371/journal.pgen.1005450 (PMC4537244; doi:10.1371/journal.pgen.1005450)
Supplement: S2 Table — (XLSX) [file pgen.1005450.s014.xlsx]

## Sheet: Sheet1
S2 Table: Primer sequences used for dsRNA preparation and qRT-PCR analyses
Sequences of primers used for dsRNA preparation for RNAi
iEcR forward	TAATACGACTCACTATAGGGAAGCGAGGTTATGATGTTGCGAATG
iEcR reverse	TAATACGACTCACTATAGGGTGAGGACGAGGACTGGGTGCC
iMet forward	TAATACGACTCACTATAGGGTCAATTTGTTCGACTCTGCG
iMet reverse	TAATACGACTCACTATAGGGATACACAAAGTCGCCCGTTC
iHR3 forward	TAATACGACTCACTATAGGGATCGAGTTCGCCAAGCTGATA
iHR3 reverse	TAATACGACTCACTATAGGGATCGAGAAGAGCTCCTTGTA
Sequences of primers used for qRT-PCR analyses
AAEL numbers	Gene names	Forward	Reverse
AAEL002269	Purine nucleoside phosphorylase	CAGGGCCGATTCCACTACTA	GCATGATGTCACCGACTTTG
AAEL002488	Dead box atp-dependent rna helicase	GCTCAAGCAAGGCTATACGG	TTCGGCGAGTTTCTTGACTT
AAEL004345	Cysteinyl-tRNA synthetase	AAAACTGAACGCCACAAAGG	GTAGACGTTGCTGTGCGAAA
AAEL010434	Vitellogenin	ATGCACCGTCTGCCATC	GTTCGTAGTTGGAAAGCTCG
AAEL007585	Cathepsin b	CCGCTACCCAGACAATCAGT	GTTCTGGAATCTGGCTCCAA
AAEL006563	Vitellogenic carboxypeptidase	CTGATTGCGTTCACCTGCTA	ACCACTTTCACCTGGACGAC
AAEL014671	Protease S51 alpha-aspartyl dipeptidase	GGCCACGAAGAGTATCCAAA	TCCCGAGTCTCACCCTTATG
AAEL001433	fgf receptor activating protein	CGACGCTAAAGCTCCTCAAG	AAACAAGATCAACCCGATGG
AAEL004398	g protein-coupled receptor	CCACCAAAGTTCGAGTCCAT	GGGTAGCCAACAGGCAATAA
AAEL003568	Threonine dehydratase/deaminase	GGAAATCACGCACAAGGTCT	CCTGCACGATTACGTTAGCA
AAEL002638	Cytochrome 450	TTCCTGGCTGGATTTGAAAC	GCCTTGAAGAGAATCGTTCG
AAEL010075	Oxidoreductase	GTGGCAGCTTTCAAGTGGAT	TCTGAGTATTTCCGGGTTCG
AAEL015143	Glycine rich RNA binding protein	CGAAGGGTTTCGCCTACATA	CGTTTCGGATTGACCTTGAT
AAEL003352	Ribosomal protein l7ae_E2	CTGAGGAAGTGAACCCGAAG	TGCTTGTAGTTGACCGCTTG
AAEL004328	Origin recognition complex subunit	ACGACTACTTACGCCGGATG	TCTCCATCGCACAGTGAAAG
AAEL001171	tRNA-dihydrouridine synthase	CCCTCCAGCAGTGAACGTAT	AACGGTACAGGAACGATTGC
AAEL002675	Arginase	CGGAAGGCAAGAAGAGTCTG	GTACGCCTCCTCCATGATGT
AAEL001623	Proteasome subunit	TTCCTCAGCTTATGGCTCGT	ATACAAACTTTCCGCGTTGG
AAEL002781	Galactokinase	TCGGTGTGTGGACAAAAGAA	GGGATATTCGCTGGATGAAA
AAEL003347	CRAL/TRIO domain containing protein	CGTAGTGTTTGCCCTGTTCA	CTTGGCGATGTGCTTGTAAA
AAEL000705	Steroid dehydrogenase	CAGACATTCGGCAAAACCTT	CCCGTGGTGTAGTTCGTTTT
AAEL009600	Ecdysone Receptor (EcR)	AAGCGAGGTTATGATGTTGCG	CAGCAGGTCCTCTATCGTGTCC
AAEL001746	Methoprene tolerant (Met)	GGACGACAGCTCAAAGAAGG	TCACTTTCATCGGGGAGTTC
AAEL009588	Hormone Receptor3(HR3)	GGCGTCCATTACGGTGTGATA	ATTTGACCGCGTCGCGACTCAT
AAEL009496	40S ribosomal protein S7 (RPS7)	TCAGTGTACAAGAAGCTGACCGGA	TTCCGCGCGCGCTCACTTATTAGATT
