# Supplementary material for: Regulation of Gene Expression Patterns in Mosquito Reproduction
Source: PLoS Genet. 2015 Aug 14;11(8):e1005450. doi: 10.1371/journal.pgen.1005450 (PMC4537244; doi:10.1371/journal.pgen.1005450)
Supplement: S1 Dataset — (XLSX) [file pgen.1005450.s015.xlsx]

## Sheet: Sheet1
S1 Dataset: Normalized expressions of all transcripts showing differential expression at one or more of the nine time points, post blood meal, when compared to their expression at 72 h PE
Target id	72 PE	3 PBM	6 PBM	12 PBM	18 PBM	24 PBM	36 PBM	48 PBM	60 PBM	72 PBM	Max exp	Max Fold Change	Min exp	Min Fold Change	Gene Name	Secondary hit
Down Regulated (DR)
AAEL000923-RA	85444.8	4022.37	8268.29	953.217	93.3183	748.814	268.272	72231.4	29101.9	109433	109433	1.28074	93.3183	915.627	conserved hypothetical protein
AAEL008829-RA	44434.9	2119	2462.85	472.258	71.9049	350.947	251.456	19253.4	7322.65	21829	44434.9	1	71.9049	617.967	conserved hypothetical protein
AAEL007653-RA	18369.5	75.9625	184.92	49.502	43.9674	117.381	233.943	2284.12	8615.5	9994.63	18369.5	1	43.9674	417.799	allantoinase
AAEL004401-RA	60693.5	3932.73	4641.33	815.52	165.127	758.808	505.785	36660.4	9213.67	37982.9	60693.5	1	165.127	367.557	peroxinectin
AAEL003750-RA	40762.6	8612.36	2817.06	431.923	162.801	277.473	1821.65	22302.4	21728.5	36693	40762.6	1	162.801	250.383	conserved hypothetical protein	AAEL003750-RB conserved hypothetical protein
AAEL014223-RA	8666.07	680.643	1050.66	268.057	46.2568	169.078	107.026	5753.62	3011.76	8563.98	8666.07	1	46.2568	187.347	VITELLOGENIN_RECEPTOR_ORF	SGR|0068|VB|AAEL007657|LOW_DENSITY_LIPOPROTEIN_RECEPTOR|ORF; SGR|0067|VB|AAEL014223|VITELLOGENIN_RECEPTOR|ORF; SGR|0068|VB|AAEL007657|LOW_DENSITY_LIPOPROTEIN_RECEPTOR|ORF; DS|2176|GenBank|ACCESSION|L77800|Aedes aegypti vitellogenin receptor|ORF; DS|2180|GenBank|ACCESSION AH010501|Aedes aegypti vitellogenin receptor|ORF; DS|2176|GenBank|ACCESSION|L77800|Aedes aegypti vitellogenin receptor|ORF; DS|…
AAEL009654-RA	9523.96	714.082	1166.38	217.048	53.5992	191.667	141.034	8464.47	4492.64	16288.5	16288.5	1.71026	53.5992	177.689	hypothetical protein	AAEL009654-RB hypothetical protein
AAEL007657-RA	8942.67	623.295	941.732	220.956	53.247	103.981	76.6556	6048.79	3139.65	8948.52	8948.52	1.00065	53.247	167.947	low-density lipoprotein receptor (ldl)	SGR|0067|VB|AAEL014223|VITELLOGENIN_RECEPTOR|ORF; SGR|0068|VB|AAEL007657|LOW_DENSITY_LIPOPROTEIN_RECEPTOR|ORF; SGR|0067|VB|AAEL014223|VITELLOGENIN_RECEPTOR|ORF; SGR|0068|VB|AAEL007657|LOW_DENSITY_LIPOPROTEIN_RECEPTOR|ORF; DS|2176|GenBank|ACCESSION|L77800|Aedes aegypti vitellogenin receptor|ORF; DS|2180|GenBank|ACCESSION AH010501|Aedes aegypti vitellogenin receptor|ORF; DS|2176|GenBank|ACCESSION|L…
AAEL000442-RA	20110.7	1135.53	1733.05	354.15	151.495	353.676	133.474	11671.8	6037.31	18022.9	20110.7	1	133.474	150.671	conserved hypothetical protein
AAEL000739-RA	9076.19	686.421	1206.59	261.352	65.3414	195.581	111.02	7800.81	4587.29	12906	12906	1.42197	65.3414	138.904	hypothetical protein
AAEL000961-RA	5338.47	459.439	563.147	141.075	39.0474	93.2167	44.9382	2066.98	631.907	790.451	5338.47	1	39.0474	136.718	conserved hypothetical protein
AAEL007879-RA	5448.07	492.999	616.368	194.821	40.0681	66.5095	52.3487	2141.6	700.929	965.285	5448.07	1	40.0681	135.97	hypothetical protein
AAEL010248-RA	12778.8	16373	6478.22	773.601	106.608	168.866	416.056	8650.81	4519.78	10203	16373	1.28127	106.608	119.867	fibrillarin
AAEL008595-RB	9070.85	705.929	1204.91	217.623	77.4358	183.276	96.6471	9015.89	4353.85	13148.1	13148.1	1.44949	77.4358	117.14	conserved hypothetical protein	AAEL008595-RA conserved hypothetical protein
AAEL004978-RA	7080.31	893.967	1090.64	345.329	68.4609	171.637	720.307	5890.02	3046.64	8110.13	8110.13	1.14545	68.4609	103.421	dead box atp-dependent rna helicase
AAEL005849-RA	6426.27	288.55	459.892	137.561	79.3978	62.8657	172.615	3161.46	491.915	7681.27	7681.27	1.19529	62.8657	102.222	synaptic vesicle protein
AAEL004386-RA	5460.24	432.424	885.162	95.0291	57.8954	115.928	82.0884	9118.52	4347.32	9504.39	9504.39	1.74065	57.8954	94.3122	peroxinectin
AAEL005348-RA	3796.03	289.313	463.605	73.8307	43.357	78.3517	74.9102	3778.31	2322.51	5590.75	5590.75	1.47279	43.357	87.5528	hypothetical protein
AAEL000335-RA	3418.33	334.907	613.24	58.605	39.5425	80.2903	62.6796	4885.41	2449.88	5963.07	5963.07	1.74444	39.5425	86.4469	lamin
AAEL008098-RA	3147.21	349.698	293.346	52.347	36.7062	52.8478	46.9286	1017.03	1242.83	1721.07	3147.21	1	36.7062	85.7404	PIWI
AAEL003184-RB	3664.74	149.489	135.096	70.1692	43.3662	80.9482	133.753	988.343	94.5126	3011.74	3664.74	1	43.3662	84.5069	mfs transporter
AAEL013725-RA	5871	1919.36	927.554	219.561	71.3121	150.582	552.194	2591.85	1380.26	3758.42	5871	1	71.3121	82.3283	conserved hypothetical protein
AAEL014222-RA	8030.91	592.469	975.671	275.077	197.538	134.165	105.592	5812.11	3026.29	9350.73	9350.73	1.16434	105.592	76.0559	low-density lipoprotein receptor (ldl)
AAEL000311-RA	7753.5	5203.21	1758.14	103.163	102.237	272.961	6602.9	12469	8482.56	4334.05	12469	1.60818	102.237	75.8381	conserved hypothetical protein
AAEL003352-RA	68214.4	72066.5	48058.5	6544.34	976.964	907.165	1554	41412.6	17756.9	41670	72066.5	1.05647	907.165	75.1951	ribosomal protein l7ae_E2	DS|0648|AAEL003352|Ribosomal protein l7ae|E2;;
AAEL000204-RA	3406.18	340.753	551.474	72.5539	46.1166	99.1606	76.3885	2740.95	1489.99	3867.41	3867.41	1.13541	46.1166	73.8602	conserved hypothetical protein
AAEL006354-RA	3724.09	274.474	416.733	77.6511	52.3538	51.1636	54.7521	3004.4	1590.21	4935.62	4935.62	1.32532	51.1636	72.7879	epoxide hydrolase
AAEL013288-RA	3228.09	304.302	496.338	232.742	48.485	50.7606	61.4017	1991.5	1368.37	3926.47	3926.47	1.21634	48.485	66.5791	conserved hypothetical protein	AAEL013288-RB conserved hypothetical protein
AAEL008942-RA	16700.8	14220.8	7156.77	961.27	257.719	401.346	1598.9	6020.35	4297.03	11070	16700.8	1	257.719	64.8026	conserved hypothetical protein
AAEL001327-RA	2887.39	158.101	300.827	66.6599	56.3461	46.5846	45.4741	1550.94	926.423	2012.2	2887.39	1	45.4741	63.4954	conserved hypothetical protein	AAEL001348-RA conserved hypothetical protein
AAEL013204-RA	2887.93	241.599	427.89	377.131	102.895	65.7388	47.2005	1707.29	978.598	2490.15	2887.93	1	47.2005	61.1842	hypothetical protein
AAEL006865-RA	2537.92	243.631	440.321	62.2076	41.608	80.1881	65.1879	2523.48	1184.83	2833.91	2833.91	1.11663	41.608	60.9959	conserved hypothetical protein
AAEL007692-RA	9591.44	4619.1	3402.2	751.981	157.589	185.299	249.571	6657.69	3895.67	9862.14	9862.14	1.02822	157.589	60.8635	conserved hypothetical protein
AAEL007584-RA	3056.75	281.967	389.354	144.958	50.5363	73.3664	79.875	3702.23	2138.49	5108.97	5108.97	1.67137	50.5363	60.4862	conserved hypothetical protein
AAEL009572-RA	3422.43	314.735	513.804	56.7345	68.8544	78.8506	58.7651	2970.9	1574.2	2822.17	3422.43	1	56.7345	60.3236	cyclin B3
AAEL008076-RA	8063.67	668.702	1120.47	253.711	321.554	135.812	306.435	5341.22	2901.56	6614.56	8063.67	1	135.812	59.3736	PIWI	AAEL013692-RA PIWI
AAEL004315-RA	2424.32	201.548	401.733	78.418	41.5847	72.4657	54.4116	1693.53	1081.22	2916.9	2916.9	1.20318	41.5847	58.2983	hypothetical protein
AAEL008247-RA	3900.46	3214.87	1426.46	407.387	67.1847	86.6737	99.6756	3612.96	1815.22	4660.8	4660.8	1.19494	67.1847	58.0558	dna polymerase alpha catalytic subunit
AAEL012119-RA	35849.1	33017	19217.2	2070.02	656.931	772.147	2806.83	18575	8215.85	19946.8	35849.1	1	656.931	54.5706	hypothetical protein
AAEL004063-RA	17633.1	20221.5	7124.38	1129.51	337.258	395.734	911.048	7679.45	4118.15	8092.83	20221.5	1.14679	337.258	52.2838	wd-repeat protein
AAEL002586-RA	2458.08	201.238	392.075	60.073	47.2504	60.4863	59.3183	2105.41	1120.92	3292.42	3292.42	1.33943	47.2504	52.0224	hypothetical protein
AAEL010035-RA	38166.4	54028.5	26354.9	3472.66	869.898	759.218	2452.59	16907.5	12951.6	19915.4	54028.5	1.4156	759.218	50.2707	wd-repeat protein
AAEL005950-RB	2191.13	160.678	153.037	45.0179	43.6619	48.2093	57.4997	983.735	626.669	1340.68	2191.13	1	43.6619	50.184	chloride channel protein 2
AAEL012568-RA	37611.5	18315.3	5423.66	1297.04	751.597	960.605	1932.23	15208.6	13043.8	15746.1	37611.5	1	751.597	50.0421	polypeptide of 976 aa, putative
AAEL008220-RA	6030.11	8217.5	3469.48	520.998	121.734	150.169	535.514	3416.58	2705.4	3045.55	8217.5	1.36275	121.734	49.5351	conserved hypothetical protein
AAEL013142-RA	4032.99	4414.44	1572.47	389.15	81.8334	181.397	236.482	1999.45	1331.16	2671.86	4414.44	1.09458	81.8334	49.2829	conserved hypothetical protein
AAEL003664-RB	6212.9	9728.54	5076.84	789.362	149.958	126.587	548.456	4992.5	3118.99	4666.52	9728.54	1.56586	126.587	49.0802	lupus la ribonucleoprotein
AAEL004328-RA	5736.51	2669.84	1608.84	497.88	116.895	196.431	207.792	4130.38	2640.19	7733.52	7733.52	1.34812	116.895	49.0741	origin recognition complex subunit
AAEL010764-RA	2485.41	503.547	140.492	51.0512	51.6737	339.766	758.284	723.615	2515.38	619.052	2515.38	1.01206	51.0512	48.6846	aldehyde dehydrogenase
AAEL006830-RA	3508.29	317.255	583.601	115.947	73.641	280.82	92.7905	3563.25	2269	4657.37	4657.37	1.32753	73.641	47.6405	yellow protein precursor
AAEL013813-RA	1956.2	240.521	370.746	105.058	41.4133	57.6855	52.0051	1422.44	829.908	1712.57	1956.2	1	41.4133	47.2359	conserved hypothetical protein
AAEL005515-RE	11175.9	1499.78	1537.12	613.912	238.731	297.663	523.557	9203.88	4501.4	12162.5	12162.5	1.08828	238.731	46.8138	heterogeneous nuclear ribonucleoprotein
AAEL009212-RC	2441.78	243.089	459.971	78.7791	52.773	66.7883	70.0919	2255.74	1144.63	2983.22	2983.22	1.22174	52.773	46.2696	lola
AAEL001037-RA	6627.34	6783.58	2663.08	517.992	144.014	159.379	535.043	3442.87	4067.64	2773.07	6783.58	1.02357	144.014	46.0187	ribosomal rna methyltransferase
AAEL002036-RA	17056	1247.96	1935.41	1015.01	370.726	430.399	395.367	12098.5	6360.8	15824.1	17056	1	370.726	46.007	hypothetical protein
AAEL011282-RA	16828.1	10622.1	4159.71	1018.39	366.348	422.783	1144.07	6991.04	4951.54	8904.26	16828.1	1	366.348	45.9347	ribosomal rna small subunit methyltransferase b (sun)
AAEL013075-RA	2311.99	3004.05	1716.18	297.221	64.0986	52.1632	255.048	1226.83	648.375	886.141	3004.05	1.29933	52.1632	44.3223	conserved hypothetical protein
AAEL007783-RA	3354.26	292.617	489.425	104.064	116.061	75.9382	81.4146	2615.04	1879.79	3979.17	3979.17	1.1863	75.9382	44.1709	centromere protein-A, putative
AAEL012233-RA	7126.97	2755.09	1694.53	317.414	413.891	161.919	488.647	2694.5	2266.46	2251.27	7126.97	1	161.919	44.0156	hypothetical protein
AAEL015449-RA	6298.88	9792.04	4684.68	839.46	173.967	143.144	509.71	3145.89	2008.82	2752.09	9792.04	1.55457	143.144	44.0038	ribosome biogenesis protein brix
AAEL010568-RA	4384.69	509.883	548.4	152.175	131.774	141.572	100.695	3847.68	1816.22	3759.29	4384.69	1	100.695	43.5441	chromosome-associated kinesin KIF4A (chromokinesin)
AAEL008724-RA	4181.31	2428.73	1315.29	392.3	96.9625	96.4834	171.162	4364.2	1736.3	6897.95	6897.95	1.64971	96.4834	43.3371	conserved hypothetical protein
AAEL015128-RA	2434.96	295.665	527.542	146.155	57.232	97.2	82.512	2775.46	1587.6	3789.85	3789.85	1.55643	57.232	42.5453	hypothetical protein
AAEL013596-RA	3974.06	400.772	428.165	106.365	94.3375	139.14	102.841	2566.03	1298.14	2824.99	3974.06	1	94.3375	42.1259	phosphatidylinositol 3-kinase regulatory subunit	SGR|0032|VB|AAEL013596|PHOSPHOINOSITIDE_3_KINASE_REGULATORY_SUBUNIT_PROTEIN|ORF; SGR|0032|VB|AAEL013596|PHOSPHOINOSITIDE_3_KINASE_REGULATORY_SUBUNIT_PROTEIN|ORF; SGR|0032|VB|AAEL013596|PHOSPHOINOSITIDE_3_KINASE_REGULATORY_SUBUNIT_PROTEIN|ORF; SGR|0032|VB|AAEL013596|PHOSPHOINOSITIDE_3_KINASE_REGULATORY_SUBUNIT_PROTEIN|ORF; SGR|0032|VB|AAEL013596|PHOSPHOINOSITIDE_3_KINASE_REGULATORY_SUBUNIT_PROTEIN…
AAEL004400-RA	3042.17	314.234	539.044	90.8416	239.235	268.096	72.2945	5105.15	1541.95	4869.48	5105.15	1.67813	72.2945	42.0803	hypothetical protein
AAEL002968-RA	3080.83	358.196	509.906	202.441	84.9533	73.2441	108.67	2258.31	1309.25	3556.26	3556.26	1.15432	73.2441	42.0625	conserved hypothetical protein
AAEL001976-RA	1976.07	229.428	344.61	169.809	47.0066	68.0374	53.0637	1246.23	892.747	1740.43	1976.07	1	47.0066	42.0382	camp-dependent protein kinase catalytic subunit
AAEL012659-RA	3097.55	295.96	415.22	136.271	121.856	74.8864	158.68	2660.76	1881.44	4976.65	4976.65	1.60664	74.8864	41.3633	protein serine/threonine kinase, putative
AAEL003303-RA	11730.5	16850.3	7847.27	1014.06	289.445	298.586	837.398	8133.61	4294.18	6337.47	16850.3	1.43646	289.445	40.5275	conserved hypothetical protein
AAEL007289-RA	2844.97	2325.14	1131.4	188.305	70.5407	146.325	428.601	1262.72	1195.22	1473.42	2844.97	1	70.5407	40.3309	NBP2b protein, putative
AAEL014440-RA	2648.62	145.268	358.544	121.302	96.6025	65.7649	87.5105	1880.43	1249.8	1794.88	2648.62	1	65.7649	40.274	Juvenile hormone-inducible protein, putative
AAEL003950-RA	1736.7	356.647	489.34	51.9233	43.1949	66.6316	54.757	3010.49	1244.99	2521.34	3010.49	1.73345	43.1949	40.2062	helicase
AAEL005349-RA	2728.54	3434.6	2138.95	1036.68	106.45	67.9901	305.403	484.653	298.494	394.195	3434.6	1.25877	67.9901	40.1314	conserved hypothetical protein
AAEL010033-RA	2208.32	1502.72	770.172	255.6	55.4435	88.0083	154.394	1581.32	739.031	2562.22	2562.22	1.16026	55.4435	39.83	dna mismatch repair protein pms2
AAEL007133-RA	3622.26	337.356	463.865	170.085	116.618	111.337	92.842	2424.24	1690.53	5063.01	5063.01	1.39775	92.842	39.0154	conserved hypothetical protein
AAEL012107-RA	1847.69	250.034	367.83	61.108	74.0763	78.4615	47.7976	1971.48	826.605	3068.77	3068.77	1.66087	47.7976	38.6566	conserved hypothetical protein
AAEL008431-RA	3547.23	753.851	812.795	244.249	92.7433	121.624	200.486	2451.7	1435.55	2994.44	3547.23	1	92.7433	38.2478	a kinase anchor protein
AAEL003664-RA	6071.12	8453.98	5744.95	886.885	349	160.398	692.886	4024.3	2416.27	3868.24	8453.98	1.39249	160.398	37.8504	lupus la ribonucleoprotein
AAEL000300-RA	11599.9	8646.99	4857.04	1126.18	440.348	306.642	1238.35	3969.41	2600.09	5692.06	11599.9	1	306.642	37.8289	wd-repeat protein
AAEL013721-RA	1655.49	181.348	133.62	43.909	49.2911	236.317	46.0866	748.325	402.075	963.687	1655.49	1	43.909	37.7029	RNA binding protein, putative
AAEL008729-RA	7944.44	786.811	1315.34	537.354	211.638	424.136	267.615	8554.05	3632.48	12173.3	12173.3	1.5323	211.638	37.5378	hypothetical protein
AAEL004172-RA	2014.69	248.107	405.507	154.828	53.8838	86.5645	105.568	1716.35	1280.74	2399.9	2399.9	1.1912	53.8838	37.3896	tubulin alpha chain
AAEL010583-RA	2609.05	355.395	424.96	84.9398	79.4353	198.468	70.9165	2569.04	1685.77	4284.5	4284.5	1.64217	70.9165	36.7905	ubiquitin conjugating enzyme 7 interacting protein
AAEL012742-RA	3322.65	368.681	695.2	1274.42	2078.14	1309.31	91.3767	3282.66	1756.7	4140.02	4140.02	1.246	91.3767	36.3621	conserved hypothetical protein
AAEL000217-RA	4936.05	713.994	897.808	343.386	136.366	188.824	329.946	4500.37	2103.47	5461.87	5461.87	1.10653	136.366	36.197	serine/threonine protein kinase
AAEL000888-RB	1754.72	238.235	245.393	51.8837	71.1277	52.0819	49.5335	1161.5	942.404	1709.91	1754.72	1	49.5335	35.425	single stranded dna binding protein	AAEL000888-RA single stranded dna binding protein
AAEL009773-RB	4814.22	2116.56	1910.46	401.347	168.65	138.179	286.324	6441.59	2865.16	7842.21	7842.21	1.62897	138.179	34.8405	geminin, putative	AAEL009773-RC geminin, putative
AAEL007539-RA	3988.95	500.206	544.377	175.727	114.598	201.339	169.607	4322.58	2818.37	5575.77	5575.77	1.3978	114.598	34.8083	hypothetical protein
AAEL010240-RA	1776.83	188.186	288.358	91.2257	53.5839	51.076	101.482	881.175	688.845	1583.21	1776.83	1	51.076	34.7879	conserved hypothetical protein
AAEL007799-RB	15328.6	15980.5	4188.57	1026.14	445.565	504.87	746.816	13419.7	7076.74	17586.3	17586.3	1.14729	445.565	34.4025	regulator of chromosome condensation	AAEL007799-RA regulator of chromosome condensation
AAEL009475-RA	3050.46	2213.85	1451.34	1035.83	167.938	89.5989	404.031	1178.35	1816.78	903.594	3050.46	1	89.5989	34.0457	carbamoyl-phosphate synthase large chain
AAEL008886-RA	43590.3	41075.6	19528.1	3046.09	1282.97	1564.31	3994.51	20053.7	16619.9	26793.9	43590.3	1	1282.97	33.9762	conserved hypothetical protein
AAEL007474-RA	2469.29	1252.47	1114.73	192.633	73.0317	101.712	147.119	3028.96	1570.31	3485.04	3485.04	1.41135	73.0317	33.8112	geminin, putative	AAEL009773-RA geminin, putative
AAEL009285-RA	31774.5	23409.7	11371.7	2232.59	945.602	1059.02	3016.95	11729	12972.2	16993.1	31774.5	1	945.602	33.6024	dead box atp-dependent rna helicase
AAEL011838-RA	1355.8	213.304	163.68	92.4685	40.5705	51.4086	50.7875	915.431	703.782	1067.44	1355.8	1	40.5705	33.4185	conserved hypothetical protein
AAEL009309-RA	20565.9	19384.7	8475.58	1273.09	616.127	711.898	2393.13	10068.5	6016.33	10495.9	20565.9	1	616.127	33.3792	lipid depleted protein	DS|0575|VB|AAEL009309|lipid depleted protein|E2; DS|0575|VB|AAEL009309|lipid depleted protein|E2;;
AAEL007912-RA	1574.64	136.695	165.129	83.0218	47.5327	49.9472	70.0372	813.329	479.452	1031.47	1574.64	1	47.5327	33.1276	conserved hypothetical protein
AAEL004017-RA	2123.63	2447.24	841.849	140.048	64.2259	75.9385	275.492	1367.76	1142.29	1553.93	2447.24	1.15238	64.2259	33.0651	dna polymerase v
AAEL007638-RA	1327.27	157.287	184.772	54.1245	40.5573	51.5788	69.1994	796.645	471.172	774.121	1327.27	1	40.5573	32.7258	conserved hypothetical protein
AAEL007176-RA	2693.1	368.191	396.059	127.808	82.3397	603.69	273.745	2045.76	1085.61	2730.3	2730.3	1.01381	82.3397	32.7072	rabkinesin-6	SGR|0023|VB|AAEL007176|RABKINESIN|ORF; SGR|0023|VB|AAEL007176|RABKINESIN|ORF; SGR|0023|VB|AAEL007176|RABKINESIN|ORF; SGR|0023|VB|AAEL007176|RABKINESIN|ORF; SGR|0023|VB|AAEL007176|RABKINESIN|ORF;;
AAEL011396-RA	1951.27	275.056	507.433	82.2108	59.9094	64.3272	75.9122	2482.4	1289.33	3041.16	3041.16	1.55856	59.9094	32.5703	neurogenic locus delta protein
AAEL012851-RA	9074.33	13074	6509.13	1129.39	281.657	307.678	727.932	4313.26	3521.99	4532.04	13074	1.44077	281.657	32.2176	wd-repeat protein
AAEL004831-RA	1359.24	225.815	291.187	57.2426	46.0975	89.8012	42.4873	1396.49	750.408	2263.63	2263.63	1.66536	42.4873	31.9916	hypothetical protein
AAEL004302-RA	2947.88	2754.06	950.285	215.187	163.085	150.092	92.1898	2149.37	1358.35	3593.04	3593.04	1.21886	92.1898	31.9762	conserved hypothetical protein
AAEL008422-RA	1475.18	194.363	302.438	86.1296	46.9941	63.3672	93.7084	2466.05	1069.93	2260.87	2466.05	1.6717	46.9941	31.3906	conserved hypothetical protein	AAEL008422-RB conserved hypothetical protein
AAEL005886-RA	1620.9	189.813	388.728	112.673	52.5942	77.0943	63.1469	671.153	868.731	1543.65	1620.9	1	52.5942	30.8189	angiomotin
AAEL002250-RA	2546.99	1483.92	1058.34	346.708	82.9749	167.153	144.921	2263.19	1381.43	3362.16	3362.16	1.32006	82.9749	30.6958	terminal deoxycytidyl transferase rev1
AAEL006271-RC	8839.49	685.191	1041	288.589	464.078	394.378	478.792	8096.78	4209.34	14837.9	14837.9	1.67859	288.589	30.63	superoxide dismutase	AAEL006271-RB superoxide dismutase
AAEL009265-RA	3166.54	401.357	583.222	174.968	103.397	169.698	130.171	3416.73	1538.06	4086.74	4086.74	1.2906	103.397	30.6252	hypothetical protein
AAEL008148-RA	1521.65	702.96	437.257	153.775	49.7713	80.7726	102.25	444.959	261.606	498.829	1521.65	1	49.7713	30.5729	8-oxoguanine dna glycosylase
AAEL013295-RA	3915.37	460.165	718.548	385.5	230.507	129.159	343.37	3321.86	1871.54	5140.54	5140.54	1.31291	129.159	30.3144	conserved hypothetical protein
AAEL009471-RA	1094.78	113.602	161.65	53.4278	36.6659	43.6846	36.3768	228.627	231.045	479.569	1094.78	1	36.3768	30.0956	hypothetical protein
AAEL009912-RA	5323.36	8031.6	4747.44	1137.08	416.673	180.7	682.965	3115.29	2529.38	3192.63	8031.6	1.50875	180.7	29.4597	conserved hypothetical protein
AAEL009080-RA	6926.98	5202.44	2639.88	686.647	385.931	236.513	471.529	4883.16	3841.14	5799.03	6926.98	1	236.513	29.2879	importin 7,
AAEL004818-RA	4096.21	6400.11	1893.9	385.735	141.794	162.918	465.933	2110.45	1860.82	2450.64	6400.11	1.56245	141.794	28.8884	conserved hypothetical protein
AAEL014180-RA	975.531	142.712	221.42	130.388	33.9349	48.3422	37.0886	665.158	468.909	828.51	975.531	1	33.9349	28.7471	conserved hypothetical protein
AAEL001506-RA	15932.2	16839.9	4638.7	1298.34	557.625	684.039	2040.66	7225.23	4658.39	9093.04	16839.9	1.05698	557.625	28.5714	U3 small nucleolar ribonucleoprotein protein mpp10
AAEL003469-RB	23538	38291.7	24825.5	4999.21	857.179	827.576	2638.57	12594.7	7476.56	16583.7	38291.7	1.6268	827.576	28.4421	NHP2 protein, putative	AAEL003469-RA NHP2 protein, putative
AAEL013820-RA	1139.67	102.358	236.599	43.2261	40.0958	61.2183	46.7639	1155.65	740.483	1810.82	1810.82	1.5889	40.0958	28.4238	Bj1 protein, putative
AAEL004842-RA	1350.16	251.2	266.691	111.393	47.5333	64.3382	236.458	906.449	587.901	1168.42	1350.16	1	47.5333	28.4044	conserved hypothetical protein
AAEL003647-RA	1241.68	162.127	202.693	64.4935	43.8226	50.8187	89.5158	845.667	555.472	1341.26	1341.26	1.0802	43.8226	28.3342	g-protein coupled receptor
AAEL007581-RA	2844.67	2779.86	1588.34	402.177	101.647	112.159	131.026	3157.66	1421.43	3764.85	3764.85	1.32348	101.647	27.9857	Rfc5p, putative
AAEL004142-RA	2943.54	1108.82	897.779	525.034	106.426	137.232	120.221	1942.21	1025.83	2076.65	2943.54	1	106.426	27.6581	conserved hypothetical protein
AAEL008572-RA	6502.52	5802.92	2940.74	1008.57	264.946	237.249	710.133	2615.19	1840.68	3074.15	6502.52	1	237.249	27.408	RNA-binding protein, putative
AAEL006787-RA	6707.64	2143.02	1771.29	667.207	246.399	259.093	564.944	5017.26	4033.18	10468	10468	1.56061	246.399	27.2226	conserved hypothetical protein
AAEL011791-RA	1256.29	184.377	347.413	69.1818	46.2406	63.4952	60.6124	1355.73	1031.29	1988.66	1988.66	1.58297	46.2406	27.1685	conserved hypothetical protein	AAEL002981-RA conserved hypothetical protein
AAEL011696-RA	29126	20233.4	7650.23	1975.95	1076.5	1234.53	3518.9	10316.7	12027.3	13983.6	29126	1	1076.5	27.0563	conserved hypothetical protein_E1
AAEL001958-RA	1218.39	136.78	273.87	66.193	45.2506	58.3595	46.662	1357.65	635.909	1691.93	1691.93	1.38866	45.2506	26.9253	hypothetical protein
AAEL004285-RA	5331.17	473.268	698.836	277.004	526.963	376.999	198.087	3824.28	2528.36	5595.11	5595.11	1.04951	198.087	26.9133	sphingosine kinase a, b	AAEL008510-RA sphingosine kinase a, b
AAEL001156-RA	1243.51	88.9375	209.413	60.6537	46.3263	54.5403	64.3282	414.821	213.234	472.844	1243.51	1	46.3263	26.8424	conserved hypothetical protein
AAEL013025-RA	1052.95	169.369	249.763	46.873	46.6189	51.1365	39.3538	923.869	387.384	1025.3	1052.95	1	39.3538	26.7559	conserved hypothetical protein
AAEL010949-RA	2604.96	3940.89	1940.85	511.523	97.4366	101.32	369.672	1353.08	1047.75	1483.81	3940.89	1.51284	97.4366	26.7349	conserved hypothetical protein
AAEL008320-RA	3024.76	1697.71	1058.9	316.927	113.368	175.796	118.378	1960.39	1087.27	3108.95	3108.95	1.02783	113.368	26.6808	conserved hypothetical protein
AAEL009273-RA	2577.66	3839.78	2128.51	390.686	96.9296	178.584	357.882	1365.72	1044.87	1899.59	3839.78	1.48964	96.9296	26.5931	inosine-5-monophosphate dehydrogenase_E6
AAEL002740-RA	1076.78	118.931	208.001	46.3667	40.6315	49.1167	46.4423	605.394	515.178	1065.97	1076.78	1	40.6315	26.5012	HOMEOBOX_PROTEIN_OTX_ORF
AAEL009787-RA	1061.35	153.034	181.815	44.3566	40.4227	53.9196	40.9395	848.01	525.769	1425.85	1425.85	1.34342	40.4227	26.2563	hypothetical protein
AAEL000589-RA	1220.16	175.849	232.35	69.8431	46.6808	62.8179	89.0335	1173.95	720.838	1215.02	1220.16	1	46.6808	26.1383	serine/threonine protein kinase
AAEL002322-RA	2039.11	2857.3	1074.46	174.073	78.4625	80.5364	157.006	972.567	538.374	874.282	2857.3	1.40125	78.4625	25.9883	conserved hypothetical protein
AAEL008772-RA	1477.18	214.668	236.834	57.1029	67.2701	91.2112	57.5545	1169.85	800.4	1885.13	1885.13	1.27617	57.1029	25.8688	hypothetical protein
AAEL009023-RA	6272.03	3397.66	1977.65	686.032	326.063	243.824	1027.5	3237.12	2072	4803.79	6272.03	1	243.824	25.7237	conserved hypothetical protein
AAEL012100-RA	4169.79	6661.01	3374.68	657.493	184.672	162.257	638.195	2858.94	1707.54	2893.1	6661.01	1.59744	162.257	25.6987	conserved hypothetical protein
AAEL009884-RA	2113.53	1187.78	723.99	299.975	82.2433	155.537	192.459	1846.35	1111.72	1689.66	2113.53	1	82.2433	25.6986	ran-binding protein
AAEL007563-RA	1294.12	178.495	280.168	60.9529	51.7799	86.8272	50.5011	963.536	620.782	1191.95	1294.12	1	50.5011	25.6257	dual oxidase 1
AAEL015555-RA	2669.19	660.221	749.277	321.351	104.35	149.937	223.956	1081.55	739.801	1856.37	2669.19	1	104.35	25.5794	conserved hypothetical protein
AAEL007810-RA	1549.91	432.126	418.879	137.597	60.8449	71.5955	249.618	1732.39	1116.66	2455.28	2455.28	1.58414	60.8449	25.4732	conserved hypothetical protein
AAEL012265-RA	4040.1	7017.41	3503.53	1430.18	299.931	158.773	302.917	2785.56	1772.99	3324.48	7017.41	1.73694	158.773	25.4457	transcription initiation factor RRN3
AAEL013066-RA	2624.33	828.691	615.959	241.904	104.34	129.302	194.44	2293.65	1348.05	2074.13	2624.33	1	104.34	25.1517	checkpoint kinase
AAEL005628-RB	29111.3	16823.3	5406.62	1568.24	1162.78	1698.79	3036.09	8927.4	9706.32	13950.5	29111.3	1	1162.78	25.0361	conserved hypothetical protein	AAEL005628-RA conserved hypothetical protein
AAEL009457-RA	2008.75	1104.99	741.81	265.998	80.4715	110.324	176.283	1644.79	1079.9	1463.98	2008.75	1	80.4715	24.9623	conserved hypothetical protein
AAEL000747-RA	1133.18	163.03	266.446	718.425	45.4071	54.6826	52.441	1204.17	636.181	1299.71	1299.71	1.14696	45.4071	24.956	conserved hypothetical protein
AAEL008500-RA	18528.1	2061.51	2855.2	1266.75	810.669	1053.62	746.298	23512.7	11277.2	26557.7	26557.7	1.43337	746.298	24.8267	dead box atp-dependent rna helicase
AAEL011532-RA	3050.57	314.933	606.263	123.169	196.896	173.002	155.242	3671.51	1809.85	4502.93	4502.93	1.4761	123.169	24.7673	hypothetical protein
AAEL006426-RA	1016.24	103.592	167.798	42.8574	41.393	56.2838	42.8938	392.536	265.243	612.318	1016.24	1	41.393	24.5509	beta-1,4-galactosyltransferase
AAEL009022-RA	1171.8	178.5	206.936	103.974	47.7513	54.0037	66.2181	801.652	485.629	863.465	1171.8	1	47.7513	24.5396	adenylate cyclase type
AAEL001917-RA	7716.2	10723.2	5377.9	890.971	361.705	318.925	811.525	3628.93	2248.88	3619.21	10723.2	1.3897	318.925	24.1944	ribosome biogenesis protein brix
AAEL008852-RA	47453.6	31897.2	14548.7	3472.52	1962.11	2150.75	4365.79	19807.1	16319	27145.5	47453.6	1	1962.11	24.185	conserved hypothetical protein
AAEL011715-RA	2275.84	324.063	388.504	112.305	110.002	338.727	94.2246	1773.73	916.916	2446.57	2446.57	1.07502	94.2246	24.1533	conserved hypothetical protein
AAEL003944-RA	16832.3	16141.7	12743.9	3008.92	699.936	793.066	2096.2	9013.38	5838.05	10189.6	16832.3	1	699.936	24.0483	conserved hypothetical protein
AAEL006123-RA	1005.4	130.693	202.669	101.313	49.585	41.8809	48.1783	717.197	431.739	912.203	1005.4	1	41.8809	24.0061	Trypsin, putative
AAEL010118-RA	5496.26	7638.08	3315.54	771.83	248.114	229.316	612.712	2633.5	1358.43	2593.54	7638.08	1.38969	229.316	23.968	kelch repeat protein
AAEL005259-RA	1125.03	99.5046	123.245	47.705	52.456	49.9544	55.9546	663.963	281.02	1303.73	1303.73	1.15884	47.705	23.5831	conserved hypothetical protein	AAEL005259-RB conserved hypothetical protein
AAEL001749-RA	1009.58	156.996	252.595	60.1289	42.9096	78.5722	52.8378	1273.27	779.414	1328.5	1328.5	1.31589	42.9096	23.5281	ventrhoid transmembrane protein, putative
AAEL013134-RA	1384.13	1591.58	741.229	256.794	59.037	64.7943	256.061	496.687	511.025	538.133	1591.58	1.14988	59.037	23.4452	DNA-directed RNA polymerase I largest subunit
AAEL009542-RA	3057.74	2419.1	1103.78	541.461	161.948	130.44	1278.6	1347.94	999.146	1637.84	3057.74	1	130.44	23.4416	hypothetical protein
AAEL003071-RA	25513.7	18785.1	8963.04	3625.73	1478.16	1091.66	1437.11	11181.2	12014.6	12515.2	25513.7	1	1091.66	23.3715	tRNA pseudouridine synthase D
AAEL003510-RA	1726.8	946.924	887.142	227.177	74.0743	102.499	166.284	1724.97	967.66	2208.77	2208.77	1.27911	74.0743	23.3117	ribonuclease hi large subunit
AAEL015319-RA	2533.15	421.205	606.722	278.143	159.303	108.669	120.269	2269.13	1417.96	2675.21	2675.21	1.05608	108.669	23.3108	hypothetical protein
AAEL004526-RA	8540.52	10820.4	5528.95	1117.03	369.335	458.907	1125.86	3702.22	2473.47	3197.23	10820.4	1.26695	369.335	23.124	conserved hypothetical protein
AAEL008415-RA	878.337	101.943	170.087	82.5555	59.2907	38.0306	49.0528	401.1	247.574	640.629	878.337	1	38.0306	23.0955	hypothetical protein
AAEL000436-RA	18057.7	16853.2	5430.24	1833.55	813.376	782.145	1390.51	6683.96	9033.67	8287.6	18057.7	1	782.145	23.0874	conserved hypothetical protein
AAEL011058-RA	957.072	117.969	179.532	65.0474	41.5131	77.3867	76.6907	736.062	485.832	724.515	957.072	1	41.5131	23.0547	lim domain binding protein	AAEL013094-RA lim domain binding protein
AAEL008728-RA	3186.01	4964.35	1848.59	431.155	138.351	167.162	392.589	1680.62	1024.21	1773.61	4964.35	1.55817	138.351	23.0285	dead box atp-dependent rna helicase
AAEL003893-RA	2641.3	921.398	687.629	294.463	171.314	117.008	274.487	3173.67	1735.47	3448.02	3448.02	1.30543	117.008	22.5737	dna repair protein xp-c / rad4
AAEL003162-RA	1171.95	146.296	182.931	113.908	74.7664	92.2796	52.0145	934.827	528.539	1425.26	1425.26	1.21615	52.0145	22.5311	formin 1,2/cappuccino
AAEL015012-RA	1551.75	301.544	379.201	110.57	98.8926	90.707	68.9682	2038.37	1124.33	2460.33	2460.33	1.58552	68.9682	22.4995	hypothetical protein
AAEL013940-RA	1003.9	1508.61	559.203	167.685	44.6895	70.5039	54.5278	1177.49	595.482	1183.36	1508.61	1.50275	44.6895	22.464	chromatin assembly factor i P60 subunit
AAEL007329-RA	6705.02	683.966	719.429	299.25	314.978	472.669	370.826	3681.1	1787.65	4455.76	6705.02	1	299.25	22.4061	conserved hypothetical protein
AAEL007917-RA	1677.01	264.572	414.457	143.397	74.8561	77.4724	103.623	1572.54	883.439	2145.46	2145.46	1.27933	74.8561	22.4031	sarcolemmal associated protein, putative	AAEL013453-RA sarcolemmal associated protein, putative
AAEL009491-RA	833.241	86.0813	143.922	53.8845	37.3636	43.845	38.1449	514.092	336.563	998.313	998.313	1.19811	37.3636	22.3009	hypothetical protein
AAEL015457-RA	1425.7	427.785	356.689	186.29	64.3763	122.79	1063.81	1269.65	873.602	1888.95	1888.95	1.32493	64.3763	22.1464	conserved hypothetical protein
AAEL000193-RA	1525.49	297.326	414.628	77.4376	69.1024	83.5732	97.3445	2027.66	1203.46	2002.16	2027.66	1.32919	69.1024	22.0758	histone-lysine n-methyltransferase
AAEL006331-RA	1226.12	418.007	265.108	76.5702	56.0771	83.9575	103.71	1219.69	769.178	1204.87	1226.12	1	56.0771	21.8649	helicase
AAEL012212-RA	996.453	174.227	132.144	51.2372	45.9272	51.7714	46.4334	371.322	153.191	454.837	996.453	1	45.9272	21.6964	conserved hypothetical protein
AAEL008878-RA	4659.66	897.175	2815.23	2017.64	488.864	459.011	219.073	4689.4	2804.99	5260.76	5260.76	1.129	219.073	21.2699	diacylglycerol o-acyltransferase
AAEL007594-RA	1206.79	494.195	377.009	157.565	56.9019	124.244	130.248	1030.89	729.926	1432.3	1432.3	1.18686	56.9019	21.2083	hypothetical protein
AAEL009411-RA	4167.24	488.721	617.789	197.625	218.643	292.168	213.595	2654.2	1423.73	2916.22	4167.24	1	197.625	21.0866	dna-binding protein smubp-2
AAEL006999-RA	840.419	150.977	213.469	77.8523	40.5074	43.4377	39.9176	551.627	307.208	847.168	847.168	1.00803	39.9176	21.0539	hypothetical protein	AAEL015537-RA hypothetical protein
AAEL012959-RA	1147.09	181.636	216.676	78.7634	59.134	54.5546	99.7793	850.098	539.005	1351.47	1351.47	1.17818	54.5546	21.0264	conserved hypothetical protein
AAEL001559-RA	1588.52	213.306	460.353	76.9261	79.3329	128.167	75.9238	1812.8	976.03	2396.14	2396.14	1.50842	75.9238	20.9225	conserved hypothetical protein
AAEL014376-RA	2045.13	1119.14	746.125	241.819	97.9376	105.465	310.95	767.729	715.933	1102.34	2045.13	1	97.9376	20.882	hypothetical protein
AAEL001274-RA	4034.57	382.316	1245.79	405.243	193.851	431.377	397.067	3170.64	5229.8	5494.65	5494.65	1.36189	193.851	20.8127	hypothetical protein
AAEL015143-RA	19763.1	9814.27	11036.7	4667.05	1245.98	949.747	1133.52	18805.2	7334.46	26206.5	26206.5	1.32603	949.747	20.8088	glycine rich RNA binding protein, putative	AAEL015143-RB glycine rich RNA binding protein, putative
AAEL007680-RA	16367.1	881.369	791.928	1478.92	2580.72	3025.47	9495.48	6203.26	7958.38	9714.05	16367.1	1	791.928	20.6674	hypothetical protein
AAEL011581-RA	1108.96	1140.32	768.659	277.639	54.1447	84.1822	96.6201	560.425	407.246	844.729	1140.32	1.02828	54.1447	20.4814	conserved hypothetical protein
AAEL013487-RA	1027.21	246.223	322.84	108.158	51.2723	86.3718	134.757	849.047	561.537	879.977	1027.21	1	51.2723	20.0344	RHO guanyl-nucleotide exchange factor, putative
AAEL012183-RA	2676.62	448.688	625.193	237.259	395.931	354.48	133.76	3376.18	1649.16	2968.16	3376.18	1.26136	133.76	20.0106	MFS_transpt_E4	IH|0828|VB|AAEL013146|MFS_transpt|E3;;
AAEL011738-RA	39959.5	16828.2	7178.04	3213.6	2250.89	2004.19	3364.4	12714.1	29629	23087.7	39959.5	1	2004.19	19.938	conserved hypothetical protein
AAEL011199-RA	10280.7	3224.78	1721.41	712.654	516.853	633.652	2029.94	5120.43	5946.17	7913.84	10280.7	1	516.853	19.8909	conserved hypothetical protein
AAEL007578-RA	1739.37	2350.49	844.575	291.749	87.6932	136.201	320.696	1232.81	750.373	1205.96	2350.49	1.35135	87.6932	19.8347	shk1 kinase-binding protein
AAEL004136-RA	1228.26	1317.86	453.281	107.155	61.9783	83.2711	124.967	959.728	516.357	1217.31	1317.86	1.07295	61.9783	19.8176	hypothetical protein
AAEL010327-RA	795.659	102.186	63.258	43.0918	51.2688	50.5181	40.1905	133.578	153.423	219.641	795.659	1	40.1905	19.7972	six/sine homebox transcription factors
AAEL002921-RA	2786.92	323.301	419.358	145.043	154.011	545.699	141.215	1920.77	1003.29	2675.28	2786.92	1	141.215	19.7354	conserved hypothetical protein
AAEL010317-RA	14827.8	8988.23	5039.95	1317.73	753.829	937.616	1670	6501.73	4477.64	9401.8	14827.8	1	753.829	19.67	dead box atp-dependent rna helicase
AAEL007858-RA	10840.3	8812.25	8162.45	3094.17	818.501	553.071	1685.22	6136.57	3955.24	6623.83	10840.3	1	553.071	19.6003	ran gtpase-activating protein
AAEL001939-RA	9663.52	2347.79	1774.72	719.804	494.446	675.365	1143.78	8407.96	4344.17	13933.2	13933.2	1.44183	494.446	19.5441	hypothetical protein
AAEL009084-RA	1541.46	1039.58	526.017	137.888	78.9928	227.084	334.677	862.974	576.625	1166.96	1541.46	1	78.9928	19.5139	slender lobes, putative
AAEL002686-RA	10523.5	9844.73	5008.78	2199.02	539.84	599.116	4401.24	2346.66	5349.17	4104.44	10523.5	1	539.84	19.4937	testisin precursor, putative
AAEL012376-RA	748.499	90.5647	164.442	47.0873	38.8675	42.4995	38.4003	641.17	341.258	711.864	748.499	1	38.4003	19.492	hypothetical protein
AAEL008443-RA	936.251	526.606	299.733	85.7492	48.2085	55.6858	87.0066	773.93	536.326	944.351	944.351	1.00865	48.2085	19.4209	conserved hypothetical protein
AAEL005492-RA	1859.27	291.725	407.462	116.587	96.4207	108.045	97.9828	1300.73	924.764	1576.08	1859.27	1	96.4207	19.2829	protein-tyrosine phosphatase n9
AAEL006191-RA	1870.05	278.3	355.763	103.116	97.1484	104.768	194.457	1603.57	1188.58	2026.08	2026.08	1.08344	97.1484	19.2494	hypothetical protein
AAEL010080-RA	1704.22	1249.01	583.107	199.377	94.767	88.8795	193.122	2179.02	1176.89	2280.5	2280.5	1.33815	88.8795	19.1745	origin recognition complex subunit
AAEL013110-RA	1462.33	219.351	305.964	108.326	76.9796	109.234	235.5	1412.41	729.414	2267.81	2267.81	1.55081	76.9796	18.9964	conserved hypothetical protein
AAEL007632-RA	626.957	115.032	72.4041	41.8495	33.1216	43.499	39.3948	396.324	122.838	454.703	626.957	1	33.1216	18.929	myosin light chain kinase
AAEL001598-RB	1302.54	543.943	440.5	238.82	135.2	69.0443	227.309	1337.59	827.064	1819.31	1819.31	1.39674	69.0443	18.8654	conserved hypothetical protein
AAEL008738-RA	7728.26	1078.91	1162.02	457.53	585.623	410.581	490.037	5561.37	3390.57	5837.56	7728.26	1	410.581	18.8227	dead box atp-dependent rna helicase
AAEL013902-RA	1520.12	2242.68	1100.56	302.311	80.7741	97.764	310.77	795.912	603.97	952.783	2242.68	1.47534	80.7741	18.8194	pcdc2/rp-8 (programmed cell death protein 2)
AAEL009987-RA	948.82	200.195	264.89	51.2955	53.7753	54.7964	50.7223	843.711	550.314	1627.47	1627.47	1.71525	50.7223	18.7062	hypothetical protein
AAEL010342-RA	978.947	238.48	287.179	88.5789	73.0612	73.2995	52.7216	871.82	518.281	993.845	993.845	1.01522	52.7216	18.5682	racgtpase-activating protein
AAEL000608-RA	4025.19	371.325	553.627	217.048	453.457	751.883	612.138	3207.75	1458.41	4698.08	4698.08	1.16717	217.048	18.5451	conserved hypothetical protein
AAEL010770-RA	1159.87	1192.03	657.013	322.98	62.7778	72.2398	117.469	731.236	630.141	940.25	1192.03	1.02772	62.7778	18.4759	hypothetical protein
AAEL012747-RA	1246.16	161	221.651	123.63	67.7493	139.298	116.735	570.644	444.331	872.836	1246.16	1	67.7493	18.3937	conserved hypothetical protein
AAEL000416-RA	3389.88	882.848	638.104	213.023	184.438	196.144	205.131	2711.81	1672.09	3567.2	3567.2	1.05231	184.438	18.3795	hypothetical protein
AAEL002785-RA	1176.53	1519.51	1089.51	297.355	64.0834	68.6496	67.4328	1241.47	771.948	1666.99	1666.99	1.41687	64.0834	18.3593	dna polymerase epsilon subunit b
AAEL012185-RA	15297.5	16111	5775.84	1437.06	837.663	922.543	1818.56	7725.33	4519.42	10497.2	16111	1.05317	837.663	18.2622	ribosome biogenesis regulatory protein
AAEL006909-RA	10497.8	4411.72	2877.67	1917.05	717.819	574.853	9599.2	8915.61	14563.5	10078	14563.5	1.38728	574.853	18.2618	hypothetical protein
AAEL004284-RA	16860.5	9071.71	7628.14	6162.24	2019.2	1402.49	926.73	7903.24	5862.06	13963.3	16860.5	1	926.73	18.1936	mitochondrial ATPase inhibitor, putative
AAEL006607-RA	890.023	209.614	545.688	82.1542	123.995	128.196	49.0936	127.612	55.2145	1228.51	1228.51	1.38032	49.0936	18.1291	Juvenile hormone-inducible protein, putative
AAEL003293-RA	3952.27	6195.23	2937.47	982.11	353.059	219.528	622.172	1411.9	2227.1	1253.86	6195.23	1.56751	219.528	18.0035	gtp-binding protein
AAEL001151-RA	1259.69	194.699	239.728	70.0628	145.493	126.049	287.924	2151.5	721.821	1538.65	2151.5	1.70796	70.0628	17.9794	n-acetylgalactosaminyltransferase
AAEL008256-RA	1612.97	209.392	312.475	102.185	89.7644	146.293	121.551	1031.9	731.135	1935.35	1935.35	1.19987	89.7644	17.9689	cyclin A3, putative
AAEL004997-RA	27611.9	32166.7	20985	5312.23	2175.66	1536.88	2423.24	12809.1	10120.5	14741.6	32166.7	1.16496	1536.88	17.9663	U3 small nucleolar ribonucleoprotein protein imp4_E1
AAEL002551-RA	14167.7	3168.7	3033.97	1124.74	790.984	1112.32	1073.45	15547.3	7473.61	22242.8	22242.8	1.56996	790.984	17.9115	DNA topoisomerase type I
AAEL013300-RA	699.524	140.401	242.392	57.7506	39.1245	44.149	45.1898	694.49	469.673	1106.23	1106.23	1.5814	39.1245	17.8795	conserved hypothetical protein
AAEL014503-RA	1878.86	1590.36	930.177	542.582	159.722	105.128	345.876	1083.55	908.929	1036.61	1878.86	1	105.128	17.8721	conserved hypothetical protein
AAEL004624-RA	944.678	96.1578	184.427	100.498	63.7722	53.1926	52.9385	543.379	370.198	856.928	944.678	1	52.9385	17.8448	hypothetical protein
AAEL004318-RA	824.218	126.293	191.355	48.3259	50.8258	46.4973	48.2386	959.978	532.148	1111.72	1111.72	1.34882	46.4973	17.7262	hypothetical protein	AAEL004318-RB hypothetical protein
AAEL000002-RA	1217.64	146.374	268.624	139.861	70.2771	68.9359	72.3014	1133.45	1011.13	1906.19	1906.19	1.56548	68.9359	17.6634	hypothetical protein
AAEL011960-RA	10432.1	8013.16	3524.1	1394.59	591.857	698.91	1332.15	4945.68	4311.2	4958.83	10432.1	1	591.857	17.626	conserved hypothetical protein
AAEL003654-RA	1541.79	2268.9	1095.68	319.964	87.6942	88.6595	292.199	1202.17	926.686	1362.1	2268.9	1.4716	87.6942	17.5814	conserved hypothetical protein
AAEL009401-RA	4921.04	1368.56	826.82	391.879	446.485	280.291	599.709	843.94	663.639	1066.98	4921.04	1	280.291	17.5569	conserved hypothetical protein
AAEL008777-RA	1186.84	217.286	371.608	192.44	67.8614	73.3386	82.6685	1133.19	661.035	1362.67	1362.67	1.14815	67.8614	17.4891	PROTOONCOGENE_TYROSINE_KINASE_PROTEIN_abl1_ORF
AAEL002422-RA	639.399	104.656	183.704	41.8238	36.5878	42.7428	38.0091	713.457	430.132	732.359	732.359	1.14539	36.5878	17.4757	cytoplasmic polyadenylation element binding protein (cpeb)
AAEL010786-RA	732.312	118.835	145.379	50.039	43.9465	94.6335	42.2899	554.997	384.712	599.673	732.312	1	42.2899	17.3165	conserved hypothetical protein
AAEL008944-RA	806.387	216.45	146.198	116.104	46.6394	55.0414	89.0437	456.575	337.811	572.12	806.387	1	46.6394	17.2898	hypothetical protein
AAEL003878-RA	5211.29	764.474	779.246	360.184	302.1	611.996	435.064	4540.11	2742.28	7311.36	7311.36	1.40298	302.1	17.2502	hypothetical protein
AAEL012935-RA	3783.32	454.477	662.82	317.074	280.893	449.766	219.973	3474.92	1786.08	3423.89	3783.32	1	219.973	17.1991	slingshot dual specificity phosphatase
AAEL013146-RA	2778.69	511.062	650.825	316.214	379.902	526.272	161.878	3432.16	1713.26	3224.12	3432.16	1.23517	161.878	17.1653	mfs transporter	IH|0821|VB|AAEL012183|MFS_transpt|E4; IH|0828|VB|AAEL013146|MFS_transpt|E3; IH|0821|VB|AAEL012183|MFS_transpt|E4; IH|0828|VB|AAEL013146|MFS_transpt|E3
AAEL000739-RB	631.365	118.514	241.924	52.7448	36.8147	42.5042	39.156	704.516	419.976	715.194	715.194	1.13277	36.8147	17.1498	hypothetical protein
AAEL009238-RA	950.562	214.775	296.785	236.489	59.7336	55.857	57.4989	1122.57	619.739	1114.24	1122.57	1.18096	55.857	17.0178	conserved hypothetical protein
AAEL006549-RA	6833.27	7913.84	2767.02	877.706	407.735	401.598	728.893	2731.26	1813.94	2439.26	7913.84	1.15813	401.598	17.0152	conserved hypothetical protein
AAEL002675-RA	70938.6	43446.5	32285.2	20584.6	16830.5	10555.5	4214.74	51490.1	111633	70608.2	111633	1.57366	4214.74	16.8311	arginase
AAEL015320-RA	949.782	185.853	251.592	87.4455	76.6876	56.6356	86.0083	1007.04	644.681	889.845	1007.04	1.06028	56.6356	16.77	striatin
AAEL001922-RA	2562.69	525.546	659.018	292.602	324.481	260.288	152.958	1967.25	1192.2	2930.78	2930.78	1.14364	152.958	16.7542	hypothetical protein
AAEL006298-RA	1530.11	687.808	535.242	278.482	91.419	109.436	373.706	1505.74	769.286	1732.63	1732.63	1.13236	91.419	16.7373	conserved hypothetical protein
AAEL000674-RA	6686.86	8342.23	6046.79	1408.23	400.733	522.829	986.673	3693.8	2341.92	4811.38	8342.23	1.24756	400.733	16.6866	rna m5u methyltransferase
AAEL011281-RA	761.716	114.199	231.157	59.3806	45.7285	50.7746	70.9174	614.979	404.227	1183.67	1183.67	1.55395	45.7285	16.6574	cytochrome B561
AAEL014904-RA	5009.9	2583.79	1523.09	583.617	302.529	429.16	646.216	2115.69	4524.21	2417.36	5009.9	1	302.529	16.5601	dead box atp-dependent rna helicase
AAEL004075-RA	9879.36	7729.78	3274.98	1040.7	597.887	694.461	1337.17	3935.5	3536.95	4079.33	9879.36	1	597.887	16.5238	rna binding motif protein
AAEL001357-RA	662.074	103.788	146.873	52.0706	40.1002	49.7115	44.1873	616.606	375.849	646.986	662.074	1	40.1002	16.5105	hypothetical protein
AAEL009441-RA	756.616	130.539	184.94	63.2286	45.9186	94.192	85.5393	739.973	500.443	844.399	844.399	1.11602	45.9186	16.4773	hypothetical protein	AAEL012369-RA hypothetical protein
AAEL011596-RA	1378.97	225.65	238.081	124.791	155.196	269.242	83.694	942.439	511.726	1288.32	1378.97	1	83.694	16.4763	mitotic checkpoint serine/threonine-protein kinase bub1 and bubr1
AAEL013916-RA	888.885	172.746	182.372	54.0059	197.52	133.384	61.1487	1043.47	219.242	1067.06	1067.06	1.20045	54.0059	16.459	hypothetical protein
AAEL015446-RA	2153.01	3107.26	2613.72	1065.91	138.02	131.083	600.04	1003.56	1156.33	1526.47	3107.26	1.44322	131.083	16.4248	conserved hypothetical protein
AAEL013390-RA	5024.61	1545.72	1431.76	569.309	308.492	338.235	403.355	5380.23	3474.62	8272.45	8272.45	1.64639	308.492	16.2876	serine/threonine protein kinase	AAEL013390-RB serine/threonine protein kinase
AAEL007024-RA	81589.1	36351.4	13734.6	8290.86	5013.78	6970.93	25336.4	84572.2	95444.5	75518.7	95444.5	1.16982	5013.78	16.273	cytochrome P450
AAEL000952-RA	1015.84	1628.98	937.319	339.27	62.4971	90.3206	394.243	533.028	445.125	444.2	1628.98	1.60358	62.4971	16.2542	conserved hypothetical protein
AAEL005433-RA	5333.87	1296.26	1621.34	604.45	329.272	356.362	474.467	2324.08	1033.6	3320.16	5333.87	1	329.272	16.199	conserved hypothetical protein
AAEL007655-RA	2995.31	3769.6	2025.04	708.053	232.16	185.605	735.534	1507.15	973.965	1515.74	3769.6	1.2585	185.605	16.1381	conserved hypothetical protein
AAEL007470-RA	3105.17	1829.57	735.961	192.555	216.707	364.673	223.302	2471.66	1140.49	2635.83	3105.17	1	192.555	16.1262	staufen
AAEL001009-RA	1400.84	230.734	358.492	174.017	86.8682	95.1645	99.742	1261.89	845.399	1398.22	1400.84	1	86.8682	16.126	dab2-interacting protein
AAEL007171-RA	1615.34	257.3	412.437	134.743	100.96	179.591	152.702	1713.37	1035.04	2018.51	2018.51	1.24959	100.96	15.9999	protein phosphatase 2c
AAEL006208-RA	805.47	146.987	201.455	61.165	113.549	50.6074	55.5438	906.483	576.747	1175.41	1175.41	1.45928	50.6074	15.916	conserved hypothetical protein
AAEL012359-RA	89137.2	95352.9	86397.6	96364.6	37152.3	10961.1	5620.77	55447.9	34414.9	53800.7	96364.6	1.08108	5620.77	15.8585	nucleoside-diphosphate kinase NBR-A, putative
AAEL005515-RG	32848.5	12862	10023	2909.92	2075.24	2483.14	5315.91	33670.5	18154.5	44245.9	44245.9	1.34697	2075.24	15.8288	heterogeneous nuclear ribonucleoprotein	AAEL005515-RC heterogeneous nuclear ribonucleoprotein
AAEL009983-RA	795.284	168.661	240.362	117.337	50.3494	70.9675	68.7374	1103.88	685.525	1011.85	1103.88	1.38803	50.3494	15.7953	frizzled-realted
AAEL006775-RA	679.839	85.438	109.369	107.498	43.0621	125.69	45.9267	504.483	357.793	751.884	751.884	1.10597	43.0621	15.7874	conserved hypothetical protein
AAEL011290-RA	1241.57	254.726	323.727	158.705	190.705	171.396	79.0846	968.148	605.603	1044.08	1241.57	1	79.0846	15.6993	hypothetical protein
AAEL014038-RA	807.235	443.521	478.321	353.328	67.8291	51.742	113.957	663.751	517.994	1106.81	1106.81	1.37112	51.742	15.6011	NIF3-like protein 1, putative
AAEL002751-RA	926.681	136.598	204.146	72.7659	59.761	66.2287	59.5315	874.795	458.816	1076.12	1076.12	1.16126	59.5315	15.5662	conserved hypothetical protein
AAEL004387-RA	836.205	487.563	456.884	379.228	78.9286	53.7456	125.111	650.443	650.415	1134.11	1134.11	1.35625	53.7456	15.5586	hypothetical protein
AAEL002569-RA	4517.96	941.755	857.105	316.896	292.749	548.604	1089.15	4038.38	2408.85	5732.5	5732.5	1.26883	292.749	15.4329	serine/threonine kinase
AAEL008413-RA	702.3	108.667	139.896	76.5149	61.5863	45.531	66.8168	602.091	337.05	603.265	702.3	1	45.531	15.4247	serine/threonine protein kinase
AAEL013305-RA	5366.5	3736.68	3164.11	756.249	350.135	541.009	3034.77	4457.45	3910.69	5375.25	5375.25	1.00163	350.135	15.3269	bifunctional dihydrofolate reductase-thymidylate synthase
AAEL011398-RA	1431.45	329.31	442.687	267.23	186.731	283.194	93.4416	987.608	571.248	1897.63	1897.63	1.32567	93.4416	15.3192	hypothetical protein
AAEL005515-RF	31608.9	12496.5	9808.16	2821.19	2068.81	2569.5	5444.91	36085	17567.8	43421.2	43421.2	1.3737	2068.81	15.2788	heterogeneous nuclear ribonucleoprotein
AAEL004861-RA	2635.96	367.634	459.706	230.065	305.827	517.748	173.185	1397.21	818.218	2262.94	2635.96	1	173.185	15.2204	peroxisomal integral membrane protein Per8p, putative
AAEL009738-RA	33033.2	22074.7	9872.62	2420.64	2172.52	2533.09	4963.3	15680.2	13638.9	22685.4	33033.2	1	2172.52	15.205	conserved hypothetical protein
AAEL012838-RA	2560.36	2842.27	989.172	842.337	213.336	169.001	582.319	2913.47	898.319	2026.93	2913.47	1.13791	169.001	15.1499	conserved hypothetical protein
AAEL001624-RA	828.462	238.502	275.4	210.314	273.958	54.7753	266.384	702.74	444.976	1297.02	1297.02	1.56557	54.7753	15.1247	hypothetical protein
AAEL010526-RA	994.488	876.943	531.879	280.812	108.343	65.7638	210.03	542.208	473.6	514.493	994.488	1	65.7638	15.1221	conserved hypothetical protein
AAEL013955-RA	1921.24	353.608	426.745	597.086	908.617	844.651	128.004	702.238	366.374	1155.43	1921.24	1	128.004	15.0092	conserved hypothetical protein_E1
AAEL008390-RA	797.512	174.187	190.068	152.124	151.476	53.2312	215.737	375.002	276.942	483.503	797.512	1	53.2312	14.982	guanylate cyclase
AAEL006407-RA	754.126	456.362	275.621	114.268	50.366	74.5001	140.369	775.717	440.023	945.735	945.735	1.25408	50.366	14.9729	conserved hypothetical protein
AAEL007010-RA	112287	52219.5	21895.7	11241.4	7557.25	10531.5	47298.9	132417	144366	122261	144366	1.28569	7557.25	14.8581	cytochrome P450
AAEL001751-RA	1199.74	963.256	1005.74	176.2	110.037	80.8414	352.562	751.329	1037.84	901.82	1199.74	1	80.8414	14.8407	cyclin
AAEL011472-RA	846.882	156.875	265.734	76.8197	339.03	57.1652	82.995	677.572	383.689	1192.65	1192.65	1.40828	57.1652	14.8146	hypothetical protein
AAEL007875-RA	582.215	99.758	149.911	45.4826	49.8958	57.0315	39.379	667.822	413.877	984.972	984.972	1.69177	39.379	14.7849	hypothetical protein
AAEL013819-RA	761.325	92.8003	226.505	52.5422	51.5172	51.7654	57.6127	777.096	480.049	828.306	828.306	1.08798	51.5172	14.7781	Bj1 protein, putative
AAEL012453-RA	786.056	134.161	165.636	54.4115	56.9013	53.2625	75.7977	718.086	526.702	1200.87	1200.87	1.52771	53.2625	14.7582	hypothetical protein
AAEL015005-RA	600.799	107.58	136.13	45.5421	43.5422	75.0438	40.7627	343.765	191.959	405.554	600.799	1	40.7627	14.739	hypothetical protein	AAEL013582-RA hypothetical protein
AAEL013317-RA	938.084	158.145	223.966	63.7041	90.438	86.5149	131.684	683.787	374.295	838.206	938.084	1	63.7041	14.7256	hypothetical protein
AAEL011735-RA	682.666	71.7845	172.137	50.7653	46.6594	54.6317	53.1041	364.261	283.528	663.006	682.666	1	46.6594	14.6309	conserved hypothetical protein
AAEL008377-RA	795.202	165.807	168.647	72.3549	84.1147	86.8798	54.5742	432.566	319.685	576.114	795.202	1	54.5742	14.571	hypothetical protein
AAEL007457-RA	1000.04	922.826	665.529	352.742	68.897	89.4724	190.165	779.716	669.327	866.71	1000.04	1	68.897	14.5151	insect origin recognition complex subunit
AAEL011762-RA	6414.45	5799.88	3240.68	900.554	442.714	563.267	929.932	2180.37	2078.11	2144.06	6414.45	1	442.714	14.4889	conserved hypothetical protein
AAEL004482-RA	17960.7	16463.3	8304.62	2236.08	1240.43	1450.3	3478.17	8098.18	5120.16	9081.43	17960.7	1	1240.43	14.4794	conserved hypothetical protein
AAEL011640-RA	1009.85	406.296	369.894	219.565	70.715	96.5414	255.897	676.12	386.707	978.28	1009.85	1	70.715	14.2805	hypothetical protein
AAEL009968-RA	1810.57	314.459	368.553	141.672	142.528	137.21	127.019	1941.55	1164.45	1470.21	1941.55	1.07234	127.019	14.2543	hypothetical protein	AAEL011341-RA apyrase, putative
AAEL014506-RA	3148.38	3486.92	1584.38	592.165	406.796	221.416	438.876	1619.23	1960.54	1256.98	3486.92	1.10753	221.416	14.2193	conserved hypothetical protein
AAEL007562-RA	733.13	207.144	233.757	101.341	51.5598	70.0409	104.089	745.566	503.863	734.072	745.566	1.01696	51.5598	14.219	conserved hypothetical protein
AAEL002714-RA	1079.08	238.452	365.176	260.239	138.197	165.194	76.0243	1330.74	814.759	1583.26	1583.26	1.46723	76.0243	14.1939	kinesin-like protein KIF23 (mitotic kinesin-like protein 1) (kinesin-like protein 5)
AAEL003906-RA	757.939	555.762	323.339	182.154	73.1377	53.5469	120.193	510.37	483.316	784.477	784.477	1.03501	53.5469	14.1547	endonuclease iii
AAEL009080-RB	7503.13	8812.29	4386.88	1149.8	565.899	531.214	912.337	4681.44	4614.5	4882.3	8812.29	1.17448	531.214	14.1245	importin 7,
AAEL011780-RA	1029.64	590.013	333.255	124.955	72.9022	76.5186	90.361	1204.68	733.264	1261.71	1261.71	1.22539	72.9022	14.1236	dna mismatch repair protein muts
AAEL009391-RA	1485.3	476.274	448.416	198.785	105.19	243.571	303.973	1401.87	914.085	1771.74	1771.74	1.19285	105.19	14.1202	Misexpression suppressor of ras, putative
AAEL013179-RA	605.652	544.045	220.544	105.549	42.9412	62.0052	61.6834	232.724	143.992	275.083	605.652	1	42.9412	14.1042	8-oxoguanine dna glycosylase
AAEL001613-RA	557.347	84.6148	117.902	74.997	66.4689	39.6212	80.7613	197.315	50.9053	496.333	557.347	1	39.6212	14.0669	organic anion transporter
AAEL004593-RA	556.873	73.3865	82.6259	50.9999	43.6678	111.457	39.7624	233.317	210.548	276.228	556.873	1	39.7624	14.005	hypothetical protein
AAEL000204-RB	624.558	120.695	158.706	75.2895	44.7151	64.4006	56.6795	483.092	328.272	589.679	624.558	1	44.7151	13.9675	conserved hypothetical protein
AAEL010069-RA	1590.53	961.067	640.031	418.843	149.725	114.045	473.736	709.887	539.749	849.849	1590.53	1	114.045	13.9465	esr1 protein
AAEL002784-RA	22540.3	15133.9	5754.54	2289.91	1618.12	1897.04	2085.15	7784.31	12112.7	10000.4	22540.3	1	1618.12	13.93	zinc finger protein
AAEL001359-RA	643.69	166.936	281.135	57.7545	46.2416	57.3378	68.251	814.808	482.59	968.354	968.354	1.50438	46.2416	13.9201	hypothetical protein
AAEL005790-RA	84716.8	18521.2	6110.96	6595.97	31131	31614.6	81968.2	83701.7	62093.2	29582.3	84716.8	1	6110.96	13.8631	malic enzyme C_ORF
AAEL011648-RA	679.487	110.809	235.032	77.7112	54.2216	49.0249	51.6488	736.381	498.644	1138.28	1138.28	1.6752	49.0249	13.86	cyclin d
AAEL010968-RA	2544.3	1662.74	951.463	419.974	184.106	219.87	586.14	1606.72	1434.3	2392.91	2544.3	1	184.106	13.8198	queuine tRNA-ribosyltransferase
AAEL014701-RA	1576.5	480.543	425.896	306.519	195.988	114.226	303.309	874.709	790.375	1083.08	1576.5	1	114.226	13.8016	conserved hypothetical protein
AAEL007544-RA	2318.72	856.722	895.43	519.926	168.422	292.695	292.298	962.087	764.877	1857.66	2318.72	1	168.422	13.7674	serine/threonine-protein kinase chk2
AAEL005567-RB	27203.7	30970.5	14695.8	3615.36	1984.09	2161.12	4031.53	9218.56	12701.4	7787.54	30970.5	1.13847	1984.09	13.7109	nucleosome assembly protein	AAEL005567-RA nucleosome assembly protein
AAEL006730-RA	1119.72	162.647	283.332	187.855	105.058	197.236	81.7886	1064.5	610.505	987.034	1119.72	1	81.7886	13.6904	traf2 and nck interacting kinase, tnik
AAEL012166-RA	727.012	156.911	253.611	83.9334	53.3899	77.9194	62.5243	897.543	415.035	1236.8	1236.8	1.70121	53.3899	13.617	conserved hypothetical protein	AAEL012166-RB conserved hypothetical protein; AAEL012166-RC conserved hypothetical protein;;
AAEL007757-RA	1273.21	1112.95	598.473	193.658	110.846	93.7454	220.615	1534.32	821.603	2157.45	2157.45	1.6945	93.7454	13.5815	conserved hypothetical protein
AAEL008894-RA	1744.45	242.752	268.116	128.555	170.041	217.514	203.567	1265.47	803.033	1539.51	1744.45	1	128.555	13.5696	conserved hypothetical protein
AAEL012421-RA	1177.59	295.018	328.098	199.094	148.488	86.9391	171.361	878.679	646.687	1163.11	1177.59	1	86.9391	13.545	cadherin
AAEL015080-RA	2690.58	2492.8	1318.6	567.175	198.809	233.876	218.193	3137.7	1786.72	3850.26	3850.26	1.43102	198.809	13.5335	conserved hypothetical protein
AAEL005638-RA	78205.2	49549.9	17950.3	7417.69	5787.8	7752.19	8517.16	20186.7	35227.7	45939	78205.2	1	5787.8	13.5121	conserved hypothetical protein
AAEL013458-RC	13310.6	1610.81	1745.73	985.272	1812.42	3885.97	4682.63	14110.2	9495.08	22870.5	22870.5	1.71822	985.272	13.5095	glutamine synthetase 1, 2 (glutamate-amonia ligase) (gs)	AAEL013458-RA glutamine synthetase 1, 2 (glutamate-amonia ligase) (gs); AAEL013458-RB glutamine synthetase 1, 2 (glutamate-amonia ligase) (gs);;
AAEL013546-RA	1236.69	325.109	392.342	135.143	174.864	91.5617	276.621	1447.46	973.991	1614.35	1614.35	1.30538	91.5617	13.5067	AaERR_E3
AAEL010543-RA	729.287	128.27	146.425	69.2885	54.3289	66.5343	159.185	482.495	270.22	535.174	729.287	1	54.3289	13.4236	conserved hypothetical protein
AAEL010787-RB	38819.4	13816	2900.29	3400.94	6049.62	6477.5	6203.9	14698	26109.1	15268.1	38819.4	1	2900.29	13.3847	dead box atp-dependent rna helicase	AAEL010787-RC dead box atp-dependent rna helicase
AAEL004493-RA	7922.09	6217.82	2188.28	805.489	596.105	686.135	975.749	2089.48	4825.44	3455.18	7922.09	1	596.105	13.2898	ribosome biogenesis protein tsr1 (20S rrna accumulation protein 1)
AAEL002554-RA	936.954	209.086	283.966	88.3894	217.628	111.958	70.5811	1009.34	575.115	967.194	1009.34	1.07726	70.5811	13.2749	anosmin, putative
AAEL008463-RA	1509.7	1920.33	924.788	378.088	113.904	124.167	400.868	1001.38	684.286	1024.52	1920.33	1.27199	113.904	13.2542	dead box atp-dependent rna helicase
AAEL007934-RA	780.322	1331.09	1006.64	346.416	58.9755	62.6795	361.791	719.433	464.504	781.192	1331.09	1.70583	58.9755	13.2313	tRNA (5-methylaminomethyl-2-thiouridylate)-methyltransferase
AAEL006788-RA	6665.04	5737.63	3415.1	1337.21	504.553	604.288	829.11	4267.35	2454.73	6717.53	6717.53	1.00787	504.553	13.2098	replication factor C, 37-kDa subunit, putative
AAEL005295-RA	551.076	68.0555	119.745	126.268	41.8	44.6779	45.0192	278.788	185.651	665.929	665.929	1.20842	41.8	13.1836	hypothetical protein
AAEL011984-RA	1562.01	2056.09	586.907	119.674	164.893	237.973	1705.52	841.59	1233.17	548.162	2056.09	1.31631	119.674	13.0522	conserved hypothetical protein
AAEL011287-RA	591.42	121.458	149.305	90.2465	45.3314	48.2873	49.2239	431.62	276.588	403.602	591.42	1	45.3314	13.0466	ubiquitin specific protease
AAEL004073-RA	616.643	164.913	136.473	86.2325	47.4357	146.041	51.4205	417.441	308.097	654.361	654.361	1.06117	47.4357	12.9995	polypeptide of 976 aa, putative	AAEL011220-RA Ati or CPXV158 protein, putative
AAEL004571-RA	1012.59	721.399	805.567	447.599	83.0178	78.0269	428.62	722.651	607.685	1085.4	1085.4	1.07191	78.0269	12.9774	o-sialoglycoprotein endopeptidase
AAEL005826-RA	484.761	68.5736	73.0988	55.7419	40.6119	76.6315	37.4388	210.922	275.134	321.354	484.761	1	37.4388	12.9481	conserved hypothetical protein
AAEL004492-RA	740.02	349.72	288.648	185.31	68.1131	57.3551	294.205	672.077	509.358	1241.95	1241.95	1.67827	57.3551	12.9024	cyclin-dependent kinases regulatory subunit. putative
AAEL013968-RA	2385.66	1989.63	1486.58	530.152	185.529	280.353	269.572	1294.83	1891.79	1443.03	2385.66	1	185.529	12.8587	conserved hypothetical protein
AAEL014185-RA	38274.7	29713.4	22787.9	10257.6	3866.88	2987.97	2983.76	20293.7	13770.1	19662.7	38274.7	1	2983.76	12.8277	hypothetical protein
AAEL004139-RA	1607.97	356.246	449.787	318.054	125.375	163.538	248.462	1349	720.286	1659.44	1659.44	1.03201	125.375	12.8253	hypothetical protein
AAEL009073-RA	2886.09	1718.39	1128.27	370.838	225.37	239.685	335.399	2308.7	1684.74	1769.93	2886.09	1	225.37	12.806	lupus la ribonucleoprotein
AAEL001861-RA	546.221	522.759	276.261	143.705	42.9075	54.3914	86.1868	529.55	323.124	431.9	546.221	1	42.9075	12.7302	nuclear pore complex protein nup154
AAEL010747-RA	590.837	100.275	146.006	46.5631	71.9604	80.3302	57.2834	721.573	532.278	780.507	780.507	1.32102	46.5631	12.689	vasodilator-stimulated phosphoprotein
AAEL009519-RA	535.266	228.846	130.472	76.6716	66.1667	42.3071	46.2725	118.614	364.214	194.585	535.266	1	42.3071	12.6519	hypothetical protein
AAEL009454-RA	523.824	133.198	103.901	58.987	41.4121	45.0801	47.6042	321.366	335.141	418.991	523.824	1	41.4121	12.6491	conserved hypothetical protein
AAEL010993-RA	2771.72	2452.37	2198.5	1254.52	266.769	219.482	496.746	1727.42	1710.22	2302.59	2771.72	1	219.482	12.6284	queuine tRNA-ribosyltransferase
AAEL004955-RA	726.426	284.144	213.728	97.8941	97.1735	57.9206	88.52	675.096	479.907	1051.47	1051.47	1.44746	57.9206	12.5418	hypothetical protein
AAEL002195-RA	622.127	246.292	137.283	122.94	49.7532	847.548	70.1694	520.074	347.007	619.778	847.548	1.36234	49.7532	12.5043	conserved hypothetical protein
AAEL012071-RA	5384.53	884.632	892.9	477.712	434.702	811.678	1447.55	4756.87	2790.61	7331.9	7331.9	1.36166	434.702	12.3867	ras
AAEL009990-RA	560.393	69.5343	102.209	52.8078	57.9564	45.2592	87.9693	271.061	244.723	331.774	560.393	1	45.2592	12.3819	hypothetical protein
AAEL010781-RA	1779.27	2364.76	1403.56	541.919	178.448	144.074	229.612	1752.59	1015.95	2290.06	2364.76	1.32907	144.074	12.3497	ap endonuclease
AAEL006570-RA	1538.25	460.083	401.765	171.633	124.666	166.296	1135.24	1388.03	928.71	2042.78	2042.78	1.32799	124.666	12.339	conserved hypothetical protein
AAEL005950-RA	1717.77	336.581	317.24	139.334	310.13	346.663	703.646	1099.92	1059.2	1230.15	1717.77	1	139.334	12.3284	chloride channel protein 2
AAEL004562-RA	504.061	354.112	145.847	66.7901	41.0213	47.9282	47.6112	399.681	262.962	504.531	504.531	1.00093	41.0213	12.2878	dna polymerase eta
AAEL001795-RA	34528.9	38107.6	23915.1	14073.8	5468.07	5108.59	2811.11	5486.5	8762.87	9640.29	38107.6	1.10364	2811.11	12.283	orfY, putative
AAEL009395-RA	430.384	87.8482	91.8778	42.7448	59.5522	67.9646	35.273	323.265	221.343	399.192	430.384	1	35.273	12.2015	dna-binding protein smubp-2
AAEL008515-RA	884.279	160.617	191.11	148.71	72.6147	149.418	98.6711	515.746	378.367	589.153	884.279	1	72.6147	12.1777	ubiquitin conjugating enzyme 7 interacting protein	AAEL012673-RA ubiquitin conjugating enzyme 7 interacting protein
AAEL009465-RA	1033.29	1185.12	900.108	275.817	86.1563	84.8999	93.0653	697.698	370.371	998.49	1185.12	1.14695	84.8999	12.1706	replication factor c / dna polymerase iii gamma-tau subunit
AAEL012932-RA	6555.38	10619.2	3266.13	1145.82	600.838	538.856	1879.36	2849.1	4381.96	2092.53	10619.2	1.61992	538.856	12.1654	conserved hypothetical protein	AAEL012932-RB conserved hypothetical protein
AAEL013653-RA	1019.22	240.103	309.194	194.568	204.724	83.8026	294.67	1290.65	683.388	1190.74	1290.65	1.26631	83.8026	12.1621	tata-box binding protein
AAEL006983-RA	952.001	384.899	324.487	132.352	78.3573	162.498	713.854	946.186	607.408	1140.28	1140.28	1.19777	78.3573	12.1495	hypothetical protein
AAEL007697-RA	3063.45	4483.42	2512.78	873.934	252.195	269.673	702.405	1895.21	1349.86	2372.34	4483.42	1.46352	252.195	12.1472	conserved hypothetical protein
AAEL005216-RA	7238.19	874.997	893.215	650.515	744.136	596.318	877.856	4905.95	3825.71	6104.75	7238.19	1	596.318	12.1381	conserved hypothetical protein
AAEL003406-RA	1959.27	233.14	386.889	161.615	217.687	420.001	591.484	2048.57	1022.16	2402.38	2402.38	1.22616	161.615	12.1231	conserved hypothetical protein
AAEL010893-RA	827.182	253.498	233.276	105.865	68.445	68.2385	84.9916	639.736	569.334	542.191	827.182	1	68.2385	12.1219	carbonic anhydrase	AAEL010893-RB carbonic anhydrase
AAEL005634-RA	1565.16	262.278	344.42	146.726	129.226	295.449	158.827	1585.81	850.277	1748.32	1748.32	1.11702	129.226	12.1119	harmonin (Usher syndrome 1C protein homolog) (PDZ domain-containing protein)
AAEL009903-RA	734.186	149.232	233.823	100.382	62.8775	60.7971	131.226	953.549	537.998	1062.24	1062.24	1.44683	60.7971	12.076	hypothetical protein
AAEL010489-RA	477.69	107.323	137.267	43.7634	39.6524	46.3914	40.251	438.28	303.78	518.8	518.8	1.08606	39.6524	12.047	hypothetical protein
AAEL009924-RA	1288.48	588.013	607.12	305.717	106.992	177.937	319.661	1020.9	628.083	1414.73	1414.73	1.09798	106.992	12.0428	type II keratin, putative
AAEL010376-RA	576.853	790.662	649.875	209.077	60.9807	48.1418	114.178	272.674	215.162	442.504	790.662	1.37065	48.1418	11.9824	conserved hypothetical protein
AAEL013463-RA	2469.79	2445.1	1036.21	333.272	206.251	321.078	637.262	1413.27	1107.45	1470.23	2469.79	1	206.251	11.9747	nucleolar protein 10	DS|0593|VB|AAEL013463|nucleolar protein 10|E1
AAEL014159-RA	6431.15	7177.61	5185.83	1770.07	622.933	537.831	1393.43	3574.31	3663.56	3855.54	7177.61	1.11607	537.831	11.9576	PAF acetylhydrolase 45 kDa subunit, putative
AAEL007573-RA	2468.55	4126.73	1793.01	558.433	206.678	241.838	659.125	1435.38	1222.82	1043.63	4126.73	1.67173	206.678	11.9439	conserved hypothetical protein
AAEL009851-RA	1054.97	1253.54	1049.03	678.556	296.927	88.6731	409.58	887.475	573.997	909.074	1253.54	1.18823	88.6731	11.8973	dna polymerase zeta catalytic subunit
AAEL007158-RC	5511.55	6625.46	2727.17	834.451	537.223	464.629	683.495	2555.08	3067.82	3049.75	6625.46	1.2021	464.629	11.8623	nnp-1 protein (novel nuclear protein 1) (nop52)
AAEL008021-RA	1505.84	361.366	605.642	313.206	126.967	202.485	343.125	1760.35	1143.08	2019.01	2019.01	1.34079	126.967	11.8601	specifically Rac-associated protein, putative
AAEL011827-RA	3243.18	3216.03	1643.78	721.105	349.95	274.03	788.018	1457.86	994.683	1885.43	3243.18	1	274.03	11.8352	conserved hypothetical protein
AAEL000046-RA	36582.2	27594.2	13522.9	4535.44	3092.98	3860.03	6917.57	16553.4	9180.36	26033.4	36582.2	1	3092.98	11.8275	conserved hypothetical protein
AAEL011114-RA	7304.61	9998.37	3765.55	1391.17	618.278	892.169	1247.34	2971.04	3676.76	4068.07	9998.37	1.36878	618.278	11.8144	serine/threonine-protein kinase rio2 (rio kinase 2)
AAEL014816-RA	1528.96	296.299	411.296	130.039	401.427	284.488	251.349	1659.87	941.843	1804.48	1804.48	1.1802	130.039	11.7577	hypothetical protein
AAEL010803-RA	2322.1	443.392	603.614	297.432	515.251	197.613	411.689	2180.95	1233.97	2877.38	2877.38	1.23913	197.613	11.7507	ncd
AAEL003908-RA	2845.42	3394.21	1672.36	795.855	444.675	242.376	621.082	2190.4	1405.25	2402.84	3394.21	1.19287	242.376	11.7397	nuclear pore complex protein nup107
AAEL009227-RA	540.346	118.862	147.284	46.1102	54.1141	134.109	52.7492	623.197	341.293	582.617	623.197	1.15333	46.1102	11.7186	kinesin heavy chain
AAEL010682-RA	646.579	251.167	272.572	81.7362	55.317	78.9123	110.129	794.83	637.309	816.252	816.252	1.26242	55.317	11.6886	armc4
AAEL010594-RA	38895	27175.6	14061.7	4228.18	3335.93	4058.96	7127.02	17086.1	9559.2	26626.8	38895	1	3335.93	11.6594	conserved hypothetical protein
AAEL013484-RA	12066.9	1643.1	1470.39	1036.03	1404.73	1413.35	3298.03	6307.97	6572.69	3384.01	12066.9	1	1036.03	11.6473	hypothetical protein
AAEL003179-RA	4698.81	3717.33	1533.91	494.384	404.225	492.675	839.007	4209.95	3435.56	4807.2	4807.2	1.02307	404.225	11.6242	protein arginine n-methyltransferase 1,
AAEL002554-RB	912.579	196.774	209.803	127.083	78.5548	89.6303	125.229	848.821	531.128	890.357	912.579	1	78.5548	11.6171	anosmin, putative
AAEL009077-RA	1138.73	212.35	392.556	195.345	115.89	98.4929	137.174	1416.94	835.559	1644.01	1644.01	1.44372	98.4929	11.5616	alkaline phosphatase
AAEL012618-RA	11182.1	8951.08	7417.06	2477.69	997.715	967.794	1634.44	4622.51	4070.42	5352.21	11182.1	1	967.794	11.5542	conserved hypothetical protein
AAEL010077-RA	2539.63	2332.74	1804.28	700.354	221.825	219.811	869.571	2012.65	1476.06	2680.33	2680.33	1.0554	219.811	11.5537	xpa-binding protein 1 (mbdin)
AAEL013016-RA	1133.54	300.205	318.108	223.99	98.675	202.794	407.587	1062.2	775.554	1361.06	1361.06	1.20072	98.675	11.4877	regulator of sex-limitation
AAEL001484-RB	28757.6	6752.18	3588.14	2507.45	5169	8760.37	9014.8	18423.9	13583	28444	28757.6	1	2507.45	11.4689	chromosome region maintenance protein 1/exportin	AAEL001484-RA chromosome region maintenance protein 1/exportin
AAEL007931-RA	2074.45	357.957	484.937	289.384	230.227	180.996	267.117	2282.27	1428.06	3329.22	3329.22	1.60487	180.996	11.4613	P21_ACTIVATED_KINASE_ORF
AAEL007468-RA	1414.43	481.685	440.769	239.576	129.069	123.512	337.69	1433.39	967.222	1542.24	1542.24	1.09036	123.512	11.4517	zinc finger protein, putative
AAEL007333-RA	1256.47	222.551	262.134	109.871	146.497	204.855	304.2	1089.81	740.227	1134.61	1256.47	1	109.871	11.4359	hypothetical protein	AAEL012490-RA ring finger protein 19 (dorfin) (double ring-finger protein)
AAEL004439-RA	1222.73	724.367	734.653	279.458	133.224	107.007	221.108	1060.89	749.289	1684.57	1684.57	1.37771	107.007	11.4266	conserved hypothetical protein
AAEL012980-RA	17411.3	9965.78	3878.28	1528.13	1604.8	1734.05	2334.91	5169	9717.53	7852.44	17411.3	1	1528.13	11.3939	conserved hypothetical protein
AAEL015117-RA	2637.18	2379.68	2050.83	1063.69	291.014	232.099	487.569	1916.06	1750.42	2558.68	2637.18	1	232.099	11.3623	queuine tRNA-ribosyltransferase
AAEL015199-RA	3702.18	3153.97	2100.51	1239.64	405.495	327.914	647.833	2529.78	1709.91	3206.29	3702.18	1	327.914	11.2901	wd-repeat protein	AAEL011535-RA wd-repeat protein
AAEL004104-RA	950.784	163.251	424.47	179.06	530.634	84.5749	320.408	1080.24	535.369	1551.75	1551.75	1.63207	84.5749	11.2419	hypothetical protein
AAEL005049-RA	4047.35	649.618	612.281	648.656	615.491	430.563	360.389	2267.5	1731.18	3424.62	4047.35	1	360.389	11.2305	heterogeneous nuclear ribonucleoprotein
AAEL000900-RA	727.404	251.48	319.38	82.7131	74.3877	64.9387	186.611	706.489	306.76	1232.18	1232.18	1.69394	64.9387	11.2014	conserved hypothetical protein
AAEL012618-RB	4896.31	4640.3	3910.71	1387.31	524.261	437.598	934.992	2344.27	2141.02	2357.28	4896.31	1	437.598	11.1891	conserved hypothetical protein
AAEL010499-RA	447.04	87.9371	141.144	46.5939	47.8112	39.9781	43.5263	574.309	320.559	642.168	642.168	1.43649	39.9781	11.1821	transcriptional regulator ATRX (X-linked helicase II)
AAEL008716-RA	3150.48	5148.63	1910.11	643.044	281.768	439.526	757.104	2090.87	1376.48	2567.66	5148.63	1.63424	281.768	11.1811	conserved hypothetical protein
AAEL005721-RA	1790.87	461.625	516.763	332.859	212.106	160.616	288.806	1939.74	1312.62	2441.57	2441.57	1.36334	160.616	11.1501	conserved hypothetical protein	AAEL005721-RB conserved hypothetical protein
AAEL004007-RA	796.383	720.477	405.844	173.55	71.593	136.833	368.394	453.569	425.605	549.437	796.383	1	71.593	11.1238	GTP binding protein (mitochondrial), putative
AAEL012373-RA	446.559	99.4809	71.2681	44.8076	40.1664	43.2675	53.7621	342.557	194.712	299.009	446.559	1	40.1664	11.1177	hypothetical protein
AAEL006637-RA	1559.82	2009.57	923.421	424.874	140.981	224.857	311.245	787.971	600.775	1161.12	2009.57	1.28833	140.981	11.0641	conserved hypothetical protein
AAEL013621-RA	477.989	99.6712	128.427	55.0664	43.2438	46.9426	51.6111	247.649	122.749	354.357	477.989	1	43.2438	11.0534	conserved hypothetical protein
AAEL009308-RA	4300.11	5181.68	2763.06	883.54	389.123	497.092	1146.44	2716.37	1983.92	2195.08	5181.68	1.20501	389.123	11.0508	wd-repeat protein
AAEL003661-RA	7308.49	5282.73	3406.97	1266.79	661.89	851.262	1093.04	2563.81	4285.34	3552.95	7308.49	1	661.89	11.0419	translation initiation factor
AAEL009880-RA	708.991	187.396	156.65	66.4171	80.7143	157.734	64.3452	520.792	292.046	706.43	708.991	1	64.3452	11.0185	serine/threonine protein kinase
AAEL012057-RA	795.211	298.816	269.213	127.129	72.2033	139.943	136.873	759.685	546.52	759.063	795.211	1	72.2033	11.0135	enhancer of polycomb
AAEL000699-RA	5955.39	3781.16	1663.67	689.247	540.755	621.745	1270.62	2452.75	2895.33	3188.39	5955.39	1	540.755	11.0131	conserved hypothetical protein
AAEL010482-RA	575.009	130.277	190	59.7444	66.7836	52.4115	103.597	715.254	407.229	627.95	715.254	1.2439	52.4115	10.971	acidic membrane protein of rat brain, putative
AAEL006492-RA	539.988	87.893	133.03	65.2453	49.2754	57.5425	54.8686	166.229	115.708	205.344	539.988	1	49.2754	10.9586	centrin, putative
AAEL004799-RA	562.962	79.1373	98.7185	55.9947	60.9165	60.6399	51.3837	441.804	259.557	291.784	562.962	1	51.3837	10.956	conserved hypothetical protein
AAEL014380-RA	395.464	81.3087	85.3964	36.267	43.3182	53.9364	50.6325	307.106	229.729	552.281	552.281	1.39654	36.267	10.9042	hypothetical protein
AAEL001889-RA	453.839	78.7425	110.251	54.929	41.9563	41.7105	41.7793	498.224	327.418	746.48	746.48	1.64481	41.7105	10.8807	splicing factor pTSR1, putative
AAEL004539-RA	782.153	327.348	204.188	174.863	91.357	71.9441	194.161	1199.7	210.181	1023.04	1199.7	1.53384	71.9441	10.8717	hypothetical protein
AAEL003865-RA	1182.7	302.225	308.931	213.82	137.798	109.111	137.37	1023.47	691.938	1335.43	1335.43	1.12914	109.111	10.8395	hypothetical protein
AAEL010742-RA	28126.9	23014.3	7952.16	2815.85	2693.56	2595.06	6450.01	13983.3	26069.1	16283.2	28126.9	1	2595.06	10.8387	translation elongation factor g
AAEL006227-RA	2759.36	4790.3	2435.15	1005.65	314.627	254.991	912.084	1874.13	1233.91	1853.7	4790.3	1.73602	254.991	10.8214	conserved hypothetical protein
AAEL007399-RB	3031.93	622.899	559.25	298.403	280.858	391.694	525.148	2148.51	1285.89	2299.96	3031.93	1	280.858	10.7952	conserved hypothetical protein
AAEL011215-RA	2204	299.17	489.846	204.625	212.142	447.406	212.951	2348.89	1696.62	2672.18	2672.18	1.21242	204.625	10.7709	f-box and wd40 domain protein 7 (fbw7)
AAEL012746-RA	26961.2	24576.1	14235.9	4516.58	2739.72	2503.4	3654.62	11274.8	11673.4	10384.3	26961.2	1	2503.4	10.7698	chaperonin
AAEL004235-RA	2620.64	515.308	685.805	311.337	293.16	289.002	243.616	2834.33	1853.75	3037.66	3037.66	1.15913	243.616	10.7573	kinesin-like protein Klp10A
AAEL003403-RA	773.183	519.664	327.614	190.054	78.901	71.9681	159.843	712.507	452.831	996.504	996.504	1.28883	71.9681	10.7434	hypothetical protein
AAEL013741-RA	453.726	79.7714	79.7	60.1871	42.2439	47.5238	62.0953	266.558	189.983	283.021	453.726	1	42.2439	10.7406	hypothetical protein
AAEL013426-RA	672.553	166.365	221.619	214.686	66.7154	62.6513	99.3349	399.037	278.751	643.545	672.553	1	62.6513	10.7349	hypothetical protein
AAEL013486-RA	16635.6	2498.83	2071.06	1556.87	2494.03	1966.15	5105.06	8924.51	10346.4	5678.56	16635.6	1	1556.87	10.6853	hypothetical protein
AAEL011321-RA	972.077	555.876	395.752	116.324	95.6596	91.1053	129.031	1188.58	641.111	1678.61	1678.61	1.72683	91.1053	10.6698	conserved hypothetical protein
AAEL015002-RA	431.418	81.8723	74.9833	68.8458	40.5838	48.2754	43.5237	287.879	181.866	299.473	431.418	1	40.5838	10.6303	aldo-keto reductase	AAEL013096-RA aldo-keto reductase
AAEL014238-RB	14072	5566.05	3913.71	4918.02	4539.86	3176.38	1327.91	8136.34	5255.77	14672.3	14672.3	1.04266	1327.91	10.5971	aromatic amino acid decarboxylase	AAEL014238-RA aromatic amino acid decarboxylase; AAEL010737-RA aromatic amino acid decarboxylase;;
AAEL015044-RA	1225.3	286.087	429.346	358.037	157.198	115.924	164.197	848.976	391.73	1130.56	1225.3	1	115.924	10.5698	hypothetical protein
AAEL006247-RA	5222.62	953.91	1118.24	494.551	1193.79	2624.12	2681.37	5551.92	3472.55	8000.82	8000.82	1.53196	494.551	10.5603	conserved hypothetical protein
AAEL010217-RB	1338.64	616.138	709.782	528.282	165.577	127.088	158.113	1563.08	777.172	1959.85	1959.85	1.46406	127.088	10.5332	mediator complex, subunit, putative
AAEL008469-RA	18314.2	15850.7	10719.4	3547.68	1968.82	1745.02	2647.99	7481.34	8244.05	10176.9	18314.2	1	1745.02	10.4951	conserved hypothetical protein
AAEL007053-RA	791.007	139.64	190.574	93.2715	117.28	95.654	75.3766	635.275	288.179	723.494	791.007	1	75.3766	10.4941	hypothetical protein
AAEL009357-RA	1022.37	584.002	641.839	577.525	189.99	117.976	97.4611	936.644	623.969	963.378	1022.37	1	97.4611	10.49	myosin v
AAEL011023-RA	1177.73	257.64	416.341	175.573	172.034	112.417	184.565	1748.96	987.948	1838.34	1838.34	1.56092	112.417	10.4764	hypothetical protein
AAEL001482-RA	596.256	124.761	152.006	74.6395	57.0855	65.6366	69.2221	472.895	313.564	541.884	596.256	1	57.0855	10.445	hypothetical protein
AAEL010650-RA	700.902	193.253	242.607	67.7918	83.7475	67.3006	87.1899	901.641	550.375	1176.13	1176.13	1.67803	67.3006	10.4145	sodium/solute symporter
AAEL009463-RA	400.727	53.5483	74.6212	60.5564	38.4781	46.6244	311.879	142.255	107.357	177.749	400.727	1	38.4781	10.4144	hypothetical protein
AAEL007075-RA	716.231	164.838	170.363	68.7887	197.891	308.501	82.7117	496.431	334.598	424.956	716.231	1	68.7887	10.412	conserved hypothetical protein
AAEL010138-RA	674.247	342.515	308.555	110.968	64.7664	103.47	130.625	760.357	442.511	1033.8	1033.8	1.53327	64.7664	10.4105	conserved hypothetical protein
AAEL002743-RA	404.357	64.4234	84.5332	73.0879	47.7496	38.8925	56.8209	237.568	141.075	345.858	404.357	1	38.8925	10.3968	synaptic vesicle protein
AAEL008147-RA	3809.42	4157.66	2854.97	1068.67	563.205	367.452	868.154	2138.02	2436.7	1886.25	4157.66	1.09141	367.452	10.3671	PAF acetylhydrolase 45 kDa subunit, putative	DS|0477|VB|AAEL014159|PAF acetylhydrolase 45 kDa subunit, putative|E2; DS|0477|VB|AAEL014159|PAF acetylhydrolase 45 kDa subunit, putative|E2;;
AAEL011101-RA	4084.19	1305.07	1032.29	480.764	553.698	394.639	511.926	2697.99	1786.77	3780.91	4084.19	1	394.639	10.3492	conserved hypothetical protein
AAEL007568-RA	7815.99	11971.7	4342.69	1450	756.299	777.061	1355.67	3464.32	3113.76	3275.53	11971.7	1.53169	756.299	10.3345	DNA-directed RNA polymerase
AAEL007414-RA	2010.84	2928.47	2540.31	1040.12	194.694	292.355	523.949	965.735	1190.19	1473.28	2928.47	1.45634	194.694	10.3282	conserved hypothetical protein
AAEL005297-RA	1282.55	332.233	251.05	135.014	358.348	234.403	124.279	720.44	464	1086.29	1282.55	1	124.279	10.3199	guanine nucleotide exchange factor
AAEL006876-RA	1772.54	299.197	386.221	345.39	172.064	229.193	1282.08	1615.2	1504.3	1913.35	1913.35	1.07944	172.064	10.3016	igf2 mRNA binding protein, putative
AAEL009579-RA	875.31	841.262	508.542	218.218	85.0445	122.089	369.017	564.382	449.162	518.07	875.31	1	85.0445	10.2924	NBP2b protein, putative
AAEL008316-RA	564.207	182.988	341.212	68.5834	163.544	54.8191	67.1008	631.048	414.207	938.933	938.933	1.66416	54.8191	10.2922	mitotic spindle assembly checkpoint protein mad2
AAEL002190-RA	14311.1	13261.8	4730.35	1393.95	1488.99	1532.39	2706.25	5777.82	10646.2	6244.06	14311.1	1	1393.95	10.2666	conserved hypothetical protein
AAEL006972-RA	10239	14328.6	4548.43	1490.59	999.682	1337.7	2431.32	5724.6	4207.23	7066	14328.6	1.39942	999.682	10.2422	hepatocellular carcinoma-associated antigen
AAEL003676-RA	31265.9	14891.5	5160	3625.14	3428.91	3593.79	3081.77	6019.79	13777.8	13325.2	31265.9	1	3081.77	10.1455	myosin I homologue, putative
AAEL014943-RA	43709.1	22570.1	17741.8	7505.88	4313	4600.32	5957.73	25934.5	20000.1	39817.4	43709.1	1	4313	10.1343	conserved hypothetical protein
AAEL005843-RA	9014.2	1510.86	1343.08	951.744	890.856	1403.68	1532.59	5505.63	3613.47	7465.19	9014.2	1	890.856	10.1186	conserved hypothetical protein
AAEL007013-RA	649.313	117.066	150.955	99.5573	70.6186	186.26	64.2802	567.714	369.69	932.82	932.82	1.43663	64.2802	10.1013	RNA-binding protein precursor, putative
AAEL007431-RA	11445.9	14694.9	10807.3	4370.95	1315.17	1138.13	1483.74	4293.22	4113.25	6567.35	14694.9	1.28386	1138.13	10.0568	conserved hypothetical protein
AAEL002006-RA	522.736	133.96	177.585	72.0517	234.859	140.416	52.2236	442.43	323.881	538.212	538.212	1.0296	52.2236	10.0096	conserved hypothetical protein
AAEL010621-RA	5349.25	5870.36	2725.88	1028.12	534.701	573.455	1089.24	2276.6	3013.06	2297.65	5870.36	1.09742	534.701	10.0042	conserved hypothetical protein	AAEL011696-RA conserved hypothetical protein; DS|0471|VB|AAEL011696|conserved hypothetical protein|E3; DS|0471|VB|AAEL011696|conserved hypothetical protein|E3; DS|0471|VB|AAEL011696|conserved hypothetical protein|E3
AAEL001171-RA	5654.17	6911.27	4753.02	1687.71	753.942	567.573	1101.62	3076.98	4346.22	3256.01	6911.27	1.22233	567.573	9.96202	tRNA-dihydrouridine synthase
AAEL014037-RA	654.486	612.354	237.69	92.3117	65.7157	145.386	256.473	265.558	325.103	313.123	654.486	1	65.7157	9.95935	PAF acetylhydrolase 45 kDa subunit, putative
AAEL008778-RA	435.654	107.421	101.479	61.3552	43.753	92.2767	47.4471	343.996	288.216	394.799	435.654	1	43.753	9.95713	conserved hypothetical protein	AAEL001681-RA conserved hypothetical protein
AAEL002080-RA	5285.68	1033.21	961.735	595.567	763.641	531.655	859.041	4061	2083.23	5174.15	5285.68	1	531.655	9.94194	septin interacting protein, putative
AAEL012098-RA	874.813	258.983	299.226	194.26	262.511	88.0978	326.359	602.596	477.138	1063.86	1063.86	1.2161	88.0978	9.93003	synaptic vesicle protein
AAEL004121-RB	2770.41	458.723	591.08	355.475	323.629	352.178	279.184	2512.65	1509.8	3121.6	3121.6	1.12676	279.184	9.92326	ubiquitin-conjugating enzyme E2 q	AAEL004121-RA ubiquitin-conjugating enzyme E2 q
AAEL011261-RA	534.766	223.805	199.478	121.85	54.1674	64.7659	57.5659	431.413	278.364	315.757	534.766	1	54.1674	9.87247	yemanuclein
AAEL001080-RA	6851.16	11219.1	4100.46	1153.55	694.276	864.559	1856.48	3829.86	2582.97	3428.44	11219.1	1.63754	694.276	9.86806	rna 3 terminal phosphate cyclase
AAEL010787-RA	133021	54493.8	16863.3	13481.1	23613	27690.9	34030	102329	136659	121818	136659	1.02734	13481.1	9.86723	dead box atp-dependent rna helicase	AAEL010787-RD dead box atp-dependent rna helicase
AAEL014265-RA	1564.03	2046.92	596.114	158.567	178.381	290.094	1522.07	840.489	1137.45	591.632	2046.92	1.30875	158.567	9.86357	conserved hypothetical protein
AAEL012865-RA	25089.9	7453.49	7935.7	4784.66	2545.04	2612.4	4674.8	32678.9	12626.7	41444.7	41444.7	1.65185	2545.04	9.85834	conserved hypothetical protein
AAEL009759-RA	795.481	1128.68	963.116	403.452	132.902	81.059	139.532	523.264	311.843	689.502	1128.68	1.41887	81.059	9.8136	conserved hypothetical protein
AAEL002820-RA	535.046	125.831	188.702	117.94	84.3532	54.5942	57.2422	582.581	263.366	729.74	729.74	1.36388	54.5942	9.80043	conserved hypothetical protein
AAEL007740-RA	998.382	236.741	241.238	163.952	101.913	175.385	112.159	811.306	650.635	1016.13	1016.13	1.01778	101.913	9.79644	hypothetical protein
AAEL015066-RA	787.014	217.395	289.827	178.043	145.082	80.3783	181.333	559.97	533.757	858.251	858.251	1.09052	80.3783	9.79138	nebula
AAEL014633-RA	492.987	129.655	176.55	56.6447	59.0654	68.2873	50.3842	556.969	332.781	552.829	556.969	1.12978	50.3842	9.78456	conserved hypothetical protein
AAEL004630-RA	1578.67	328.04	398.431	281.097	161.616	246.069	247.043	1045.03	733.161	1418.14	1578.67	1	161.616	9.76804	conserved hypothetical protein
AAEL010007-RA	2791.94	1692.3	1045.58	409.357	286.1	542.746	709.605	1657.42	1419.49	2436.67	2791.94	1	286.1	9.75861	conserved hypothetical protein
AAEL013237-RA	1606.99	855.605	482.28	170.652	164.764	201.253	550.887	1114.09	894.294	2185.89	2185.89	1.36024	164.764	9.75327	pom1
AAEL000978-RA	8221	5238.63	2977.31	1138.33	844.37	959.348	1793.37	3873.69	4680.72	4503.59	8221	1	844.37	9.73625	conserved hypothetical protein
AAEL001898-RA	1941.65	1388.29	743.677	340.145	477.117	199.536	372.832	2417.76	2084.52	2971.23	2971.23	1.53026	199.536	9.73079	conserved hypothetical protein
AAEL013822-RA	1228.32	232.568	370.577	139.567	154.959	289.392	126.335	713.459	530.906	945.078	1228.32	1	126.335	9.72268	conserved hypothetical protein
AAEL008843-RA	410.69	89.031	106.924	42.2764	56.5123	67.1155	46.3651	357.002	273.345	563.712	563.712	1.3726	42.2764	9.71439	conserved hypothetical protein	AAEL008843-RB conserved hypothetical protein
AAEL012599-RA	1405.68	425.931	414.288	254.559	156.807	174.816	144.778	1285.64	710.793	1307.06	1405.68	1	144.778	9.70917	ubiquitin ligase E3
AAEL009607-RC	45337.4	11146.6	9083.84	4669.75	5119.49	5784.32	8045.23	31550.9	20447.4	47127.4	47127.4	1.03948	4669.75	9.70873	lingerer	AAEL009607-RA lingerer; AAEL009607-RD lingerer;;
AAEL004960-RA	1365.84	665.384	878.527	496.47	177.206	140.9	326.253	1367.5	630.903	2011.52	2011.52	1.47273	140.9	9.69369	hypothetical protein
AAEL009859-RA	26259.3	16233.2	3754.55	2907.23	4408.09	3960.96	2710.24	5802.15	14393.6	11583.9	26259.3	1	2710.24	9.6889	nucleolar gtp-binding protein
AAEL010211-RA	504.128	101.441	144.312	73.4682	52.1197	69.5863	52.4563	504.01	308.028	543.442	543.442	1.07799	52.1197	9.6725	hypothetical protein
AAEL007150-RA	4702.86	4333.71	2003.96	718.607	526.091	486.406	993.882	2048.77	1859.35	1924.14	4702.86	1	486.406	9.66859	atp-dependent rna helicase
AAEL003039-RA	36078.8	28828.6	5161.59	3737.17	5257.39	6675.95	6951.63	9643.16	15056.1	20960	36078.8	1	3737.17	9.65403	nonsense-mediated mrna decay protein
AAEL015658-RA	1476.94	1669.19	953.515	502.423	153.159	165.11	477.431	767.987	575.216	929.616	1669.19	1.13017	153.159	9.64314	conserved hypothetical protein
AAEL008116-RA	579.492	323.306	288.652	150.294	60.1319	61.3668	98.159	619.189	289.561	564.47	619.189	1.0685	60.1319	9.63702	conserved hypothetical protein
AAEL012388-RA	418.713	97.6824	147.199	56.9128	43.5033	48.9633	54.5043	523.799	340.971	573.917	573.917	1.37067	43.5033	9.62484	predicted protein
AAEL002369-RA	679.037	190.587	271.74	75.302	106.021	70.6083	83.5925	950.605	603.354	1147.13	1147.13	1.68934	70.6083	9.61696	hypothetical protein
AAEL004389-RA	392.629	68.9458	59.8852	40.9326	41.8868	65.8215	43.7234	141.185	95.2272	155.013	392.629	1	40.9326	9.59208	mannosidase alpha class 2a
AAEL005000-RA	3816.87	438.813	567.329	399.378	471.388	741.625	818.149	2750.16	1799.21	4341.85	4341.85	1.13754	399.378	9.55704	conserved hypothetical protein
AAEL001748-RA	1514.79	525.008	456.093	328.506	158.625	253.196	415.906	1227.64	930.547	1419.86	1514.79	1	158.625	9.54951	hypothetical protein
AAEL011090-RA	9505.22	13249.7	9456.08	2114.91	1004.63	996.109	2070.55	6745.26	4744.81	8122.04	13249.7	1.39394	996.109	9.54236	complement component
AAEL000800-RA	2769.4	817.655	735.722	290.681	389.815	316.392	366.862	2677.99	1781.9	3094.72	3094.72	1.11747	290.681	9.52729	microsomal dipeptidase
AAEL015375-RA	736.205	215.878	201.666	77.4392	103.351	220.819	113.288	839.014	549.672	1213.93	1213.93	1.64891	77.4392	9.50687	serine/threonine protein kinase
AAEL001651-RA	542.782	236.663	162.682	102.298	57.5606	98.0538	90.1333	271.586	239.94	373.52	542.782	1	57.5606	9.42974	conserved hypothetical protein
AAEL002719-RA	2034.59	1515.85	1413.2	482.551	215.803	278.141	432.192	1583.65	1051.91	2105.73	2105.73	1.03496	215.803	9.42801	conserved hypothetical protein
AAEL005593-RA	19663.4	12037.3	5782.98	2089.38	3936.84	6958.97	14156.9	14188.7	14440.2	9099.18	19663.4	1	2089.38	9.41113	conserved hypothetical protein
AAEL012520-RA	1556.4	2479.09	1454.53	560.288	224.207	165.516	684.074	1119.87	982.02	1089.24	2479.09	1.59284	165.516	9.40329	Nop2p, putative
AAEL012235-RA	10823.5	7735.97	4719.65	1886.71	1164.07	1154.52	1524.05	5201.2	5226.29	5118.94	10823.5	1	1154.52	9.37492	conserved hypothetical protein
AAEL003839-RA	3257.18	4733.97	2345.55	854.936	392.261	349.46	815.588	1698.82	1581.88	2030.89	4733.97	1.4534	349.46	9.3206	conserved hypothetical protein
AAEL010578-RA	422.936	80.1892	133.565	62.0586	64.3244	45.4592	55.936	266.256	185.564	252.739	422.936	1	45.4592	9.30363	mixed-lineage leukemia protein, mll
AAEL001635-RA	2063.4	699.148	578.6	313.546	306.635	222.218	360.666	2354.14	1225.72	3451.98	3451.98	1.67295	222.218	9.28549	conserved hypothetical protein
AAEL000267-RA	1394.8	437.749	540.115	257.422	150.457	176.457	234.675	1012.75	515.079	1354.79	1394.8	1	150.457	9.27039	conserved hypothetical protein
AAEL006447-RA	1008.46	176.155	233.577	146.062	108.867	198.578	126.366	574.772	408.978	904.277	1008.46	1	108.867	9.26326	GATA_B_E4-7
AAEL003371-RA	1481.42	198.684	311.669	175.665	264.852	310.033	160.397	1233.02	777.527	1213.59	1481.42	1	160.397	9.23595	f-box and wd-40 domain protein_E4
AAEL007058-RA	779.312	814.859	572.587	269.406	111.281	84.589	302.401	643.232	625.992	767.565	814.859	1.04561	84.589	9.21293	conserved hypothetical protein
AAEL001029-RA	4614.77	3195.85	1927.01	1124.2	501.437	642.514	1181.08	3384.85	2646.41	4590.55	4614.77	1	501.437	9.20307	conserved hypothetical protein
AAEL011537-RA	514.298	138.044	186.068	73.86	55.8942	96.0983	57.4541	566.664	403.597	687.978	687.978	1.3377	55.8942	9.20127	hypothetical protein
AAEL007683-RA	1057.62	621.855	443.87	279.361	115.005	209.229	504.342	947.338	666.627	1057.88	1057.88	1.00025	115.005	9.19624	prokaryotic dna topoisomerase
AAEL000173-RA	1284.35	1627.8	872.124	224.86	146.459	139.952	355.474	597.284	634.229	850.582	1627.8	1.26741	139.952	9.17706	chromatin assembly factor-I p150 subunit, putative
AAEL000100-RA	532.588	89.3036	125.168	80.9195	131.684	62.814	58.043	513.456	479.722	805.337	805.337	1.51212	58.043	9.17575	hypothetical protein
AAEL001462-RA	785.481	711.926	472.279	173.237	85.8128	114.212	173.265	1249.69	784.39	1281.07	1281.07	1.63093	85.8128	9.15343	protein phosphatase 2c gamma
AAEL005149-RA	459.396	89.8155	116.075	75.025	50.3321	75.1434	62.5905	360.954	210.613	370.941	459.396	1	50.3321	9.12729	liprin-beta1, putative
AAEL000411-RA	823.556	234.102	213.997	110.848	90.2496	177.288	173.716	618.402	606.844	1017.44	1017.44	1.23542	90.2496	9.12532	conserved hypothetical protein
AAEL007098-RA	344.191	76.3976	101.23	92.0052	52.6644	44.1024	37.9812	208.009	165.559	311.721	344.191	1	37.9812	9.06215	4-nitrophenylphosphatase
AAEL009677-RA	1809.22	454.862	512.175	326.593	199.942	293.171	375.329	1487.19	994.046	1836.46	1836.46	1.01506	199.942	9.04869	membrane-associated protein gex-3
AAEL012708-RA	375.862	74.6297	88.5916	44.6281	54.8389	119.389	41.6389	297.82	177.303	260.383	375.862	1	41.6389	9.0267	conserved hypothetical protein
AAEL012260-RA	5749.75	6296.87	3237.28	1130.33	637.616	853.211	1157.21	2732.45	1840.82	2056.6	6296.87	1.09515	637.616	9.01757	wd-repeat protein
AAEL008867-RA	599.775	346.024	280.578	196.561	66.7011	97.5504	346.017	519.099	408.035	692.079	692.079	1.1539	66.7011	8.99198	hypothetical protein
AAEL013950-RA	10696.7	8131.93	2365.26	1193.47	1358.22	1526.68	1656.72	2867.13	5306.79	4423.14	10696.7	1	1193.47	8.96269	dead box atp-dependent rna helicase
AAEL000509-RA	1500.21	941.876	646.165	371.228	167.467	171.989	195.591	1324.03	828.202	1816.96	1816.96	1.21114	167.467	8.95827	rho gtpase activating protein
AAEL004775-RA	585.551	335.332	288.832	205.679	74.1436	65.4504	258.676	443.481	411.04	725.203	725.203	1.2385	65.4504	8.94648	conserved hypothetical protein
AAEL003522-RA	2765.91	2923.7	2103.53	894.264	309.367	310.337	946.025	1637.7	890.129	1363.93	2923.7	1.05705	309.367	8.94054	protein arginine n-methyltransferase
AAEL007698-RA	3340.9	2892.75	1828.56	797.9	731.615	373.683	509.545	5066.72	2936.59	5389.06	5389.06	1.61306	373.683	8.94047	PIWI
AAEL005115-RA	407.274	78.3593	112.451	61.8742	45.6234	56.9881	49.2385	511.396	382.463	453.552	511.396	1.25566	45.6234	8.92688	hypothetical protein
AAEL000215-RA	719.724	794.146	577.842	316.04	84.9465	80.9174	364.111	371.359	315.61	418.7	794.146	1.1034	80.9174	8.89455	ribonuclease P, 29kD-subunit, putative
AAEL003763-RA	901.94	821.524	762.35	479.535	152.274	101.661	168.026	697.819	490.576	965.812	965.812	1.07082	101.661	8.87201	cytochrome P450
AAEL013400-RA	2744.75	4269.84	2340.01	884.51	356.21	310.162	696.689	1715.98	1377.09	1707.84	4269.84	1.55564	310.162	8.84938	dead box atp-dependent rna helicase
AAEL009393-RA	612.778	156.554	233.881	69.3163	177.666	174.661	124.142	474.92	404.855	606.985	612.778	1	69.3163	8.84032	conserved hypothetical protein
AAEL009399-RA	8353.83	6207.27	6427.79	2046.58	945.603	1059.93	1931.49	4813.44	3171.09	7892.78	8353.83	1	945.603	8.8344	conserved hypothetical protein
AAEL000053-RA	542.592	174.426	184.646	125.984	61.5141	162.827	85.3991	613.856	326.428	619.536	619.536	1.14181	61.5141	8.82061	myotubularin
AAEL005858-RA	496.055	459.599	302.784	211.834	166.149	56.2787	203.283	415.157	324.025	542.666	542.666	1.09396	56.2787	8.81426	dna mismatch repair protein mlh1
AAEL001315-RA	10739.5	1862.38	1618.06	1241.77	1223.55	1744.94	2431.75	6289.88	4584.79	10451.2	10739.5	1	1223.55	8.77727	conserved hypothetical protein
AAEL006796-RA	387.247	95.4408	115.226	49.2306	61.843	81.8841	44.1326	364.071	312.503	455.018	455.018	1.17501	44.1326	8.77462	hypothetical protein
AAEL010332-RA	1542.09	439.483	472.794	291.758	175.891	288.406	446.895	1344.02	1050.78	2514.33	2514.33	1.63046	175.891	8.76733	conserved hypothetical protein
AAEL007201-RA	17631.2	7433.99	5569.35	4974.21	2014.19	2093.63	4340.38	8017.09	9953.23	11488.2	17631.2	1	2014.19	8.7535	glutamyl aminopeptidase
AAEL006006-RA	792.327	216.954	203.544	90.7635	147.842	200.33	333.645	1079.87	511.991	1040	1079.87	1.36291	90.7635	8.72958	swiprosin
AAEL011256-RA	975.052	218.36	317.747	212.352	331.738	111.711	223.837	616.831	455.857	822.18	975.052	1	111.711	8.72838	cation efflux protein/ zinc transporter
AAEL013889-RA	381.284	94.4338	133.181	280.329	53.72	43.8035	55.8688	365.929	256.268	418.465	418.465	1.09752	43.8035	8.70441	conserved hypothetical protein
AAEL005554-RA	415.706	98.088	125.899	47.783	49.2378	64.1797	50.8401	253.589	231.433	486.36	486.36	1.16996	47.783	8.69986	hypothetical protein
AAEL005152-RA	671.153	587.692	447.065	266.105	77.2184	98.42	368.631	603.178	507.569	894.409	894.409	1.33265	77.2184	8.69161	hypothetical protein
AAEL011376-RA	862.82	468.133	409.526	104.63	104.087	99.9108	115.902	765.362	465.464	768.299	862.82	1	99.9108	8.6359	mitosis inhibitor protein kinase
AAEL011378-RA	5606.5	6126.69	3319.26	1399.2	682.665	650.015	1298.57	3061.19	2902.81	3560.58	6126.69	1.09278	650.015	8.62518	dead box atp-dependent rna helicase	AAEL012962-RA dead box atp-dependent rna helicase
AAEL001997-RA	1144.61	1758.17	1026.71	348.882	133.014	203.135	226.997	495.075	553.047	586.644	1758.17	1.53605	133.014	8.60515	conserved hypothetical protein
AAEL002706-RA	560.822	378.31	259.183	136.402	65.2022	77.9347	127.958	588.327	444.388	680.863	680.863	1.21404	65.2022	8.60128	hypothetical protein
AAEL001904-RA	416.848	148.677	139.363	96.6351	61.3216	91.0467	48.5303	404.059	271.047	477.05	477.05	1.14442	48.5303	8.58943	arp2/3
AAEL013319-RA	480.007	101.828	127.138	72.1916	55.9511	71.4029	79.9859	361.619	340.996	452.971	480.007	1	55.9511	8.57904	conserved hypothetical protein
AAEL005084-RA	3049.79	2813.9	2973.19	2616.5	578.765	355.694	740.799	2552.38	2416.27	2089.06	3049.79	1	355.694	8.57419	tubulin beta chain
AAEL001147-RA	632.968	191.285	246.633	198.727	79.399	73.8641	103.62	708.124	593.204	725.246	725.246	1.14579	73.8641	8.56937	hypothetical protein
AAEL008730-RA	1011.01	257.952	331.132	193.971	137.545	118.108	136.111	1006.75	584.587	1138.46	1138.46	1.12606	118.108	8.56005	anillin/rhotekin (rtkn)
AAEL000938-RA	6657.33	3812.66	1777.69	927.275	778.752	1048.6	1522.44	1873.23	2082.38	2481.28	6657.33	1	778.752	8.54872	conserved hypothetical protein
AAEL005898-RA	874.311	782.861	576.664	310.502	102.475	103.823	265.448	527.725	681.377	690.561	874.311	1	102.475	8.53192	tRNA-dihydrouridine synthase
AAEL009350-RA	6577.23	10251	8044.07	2002.74	771.232	839.851	4254.96	6102.37	3433.89	3415.45	10251	1.55856	771.232	8.52821	conserved hypothetical protein
AAEL002116-RA	610.967	118.602	136.713	95.8011	72.1038	73.075	119.515	407.482	189.807	525.905	610.967	1	72.1038	8.47344	supercoiling factor, putative
AAEL011357-RA	357.696	549.897	249.31	86.6752	42.2702	57.8795	55.3253	164.105	226.77	155.602	549.897	1.53733	42.2702	8.46213	maintenance of killer 16 (mak16) protein_E1
AAEL009603-RA	2839.53	2906.97	2494.97	1933.34	460.945	336.596	619.555	1576.21	1049	1849.06	2906.97	1.02375	336.596	8.43601	conserved hypothetical protein
AAEL012337-RA	580.016	106.972	176.975	116.567	154.53	68.7559	115.776	659.319	382.39	602.94	659.319	1.13672	68.7559	8.43587	goliath E3 ubiquitin ligase
AAEL010576-RF	16100.8	2513.14	2376.43	1911.48	2101.82	2650.61	2821.92	18203.5	9208.15	23231.5	23231.5	1.44288	1911.48	8.42323	modifier of mdg4	AAEL010576-RC modifier of mdg4; AAEL010576-RM modifier of mdg4; AAEL010576-RS modifier of mdg4; AAEL010576-RQ modifier of mdg4; AAEL010576-RP modifier of mdg4; AAEL010576-RH modifier of mdg4;
AAEL005515-RD	6293.9	4116.91	3067.88	1053.45	748.938	869.743	1593.64	7820.55	4256.2	7904.01	7904.01	1.25582	748.938	8.40378	heterogeneous nuclear ribonucleoprotein	AAEL005515-RA heterogeneous nuclear ribonucleoprotein
AAEL000260-RA	674.84	677.52	461.329	208.984	86.3097	80.8417	228.534	748.641	566.274	717.135	748.641	1.10936	80.8417	8.34768	conserved hypothetical protein
AAEL007312-RA	491.122	255.637	318.114	246.047	99.2578	58.8771	128.59	443.817	282.739	435.737	491.122	1	58.8771	8.34147	conserved hypothetical protein
AAEL005288-RA	650.023	191.856	323.997	180.066	197.253	77.9696	83.9203	745.517	414.111	1074.67	1074.67	1.65328	77.9696	8.33687	conserved hypothetical protein
AAEL011309-RA	18803.9	21613.6	10091.4	3437.82	2639.34	2256.43	2859.28	11161.2	14024.5	7290.4	21613.6	1.14942	2256.43	8.3335	orotidine-5 -phosphate decarboxylase, putative
AAEL012725-RA	402.515	546.386	193.684	65.7475	49.584	48.4744	51.8703	413.449	222.592	345.186	546.386	1.35743	48.4744	8.30366	conserved hypothetical protein
AAEL004396-RA	332.001	78.4761	98.6921	39.9947	80.0784	90.2902	46.6776	265.822	222.978	255.459	332.001	1	39.9947	8.30111	g protein-coupled receptor
AAEL008073-RA	14302.2	15134.7	7004.94	1725.15	1894.21	2372.97	8362.24	9729.9	6113.26	6116.68	15134.7	1.05821	1725.15	8.29039	conserved hypothetical protein
AAEL009254-RA	550.417	627.524	353.839	96.0021	164.122	66.4987	85.4349	725.855	395.696	806.959	806.959	1.46609	66.4987	8.27711	aaa atpase
AAEL010414-RA	577.167	225.656	231.238	81.0768	69.7476	96.7266	89.45	804.148	562.668	920.534	920.534	1.59492	69.7476	8.27508	set domain protein
AAEL009326-RA	805.278	447.674	328.09	148.668	97.339	138.57	348.684	1005.66	612.756	1128.72	1128.72	1.40165	97.339	8.27293	fragile X mental retardation syndrome-related protein 1, putative
AAEL002287-RA	1631.1	359.133	417.343	266.609	511.351	506.333	197.211	850.755	653.125	1199.51	1631.1	1	197.211	8.27081	trans-prenyltransferase
AAEL010913-RA	428.86	273.282	219.077	111.334	52.0095	56.5228	91.9235	442.672	314.305	492.552	492.552	1.14851	52.0095	8.24581	structural maintenance of chromosomes 5 smc5
AAEL004909-RA	313.966	82.9363	89.988	42.6092	38.6553	40.5787	38.1511	254.687	164.252	322.029	322.029	1.02568	38.1511	8.22955	hypothetical protein
AAEL003412-RA	937.535	148.768	251.975	122.367	126.623	529.48	114.056	872.829	507.767	1166.35	1166.35	1.24406	114.056	8.21994	nuclear lim interactor-interacting factor (nli-interacting factor) (nli-if)
AAEL004256-RA	363.944	61.6589	67.17	61.2182	44.3126	81.7595	44.4507	84.3418	71.5268	142.879	363.944	1	44.3126	8.21309	sodium_channel_E1-3
AAEL001715-RA	31504.8	28856.4	16155	5954.87	3838.7	4149.59	4800.56	13034.7	16339.2	12509.3	31504.8	1	3838.7	8.20716	chaperonin
AAEL008564-RA	347.574	362.654	201.197	77.6004	42.4373	42.6156	85.4202	383.053	317.604	427.08	427.08	1.22874	42.4373	8.19029	low-density lipoprotein receptor (ldl)
AAEL005235-RA	419.744	324.74	169.298	89.55	51.3157	60.4547	98.5634	305.219	227.251	439.344	439.344	1.0467	51.3157	8.17964	conserved hypothetical protein
AAEL000118-RA	16677	7357.44	5492.71	3133.23	2043.97	2439.8	4572.09	11557.1	6960.32	20635.2	20635.2	1.23734	2043.97	8.15912	cleavage and polyadenylation specificity factor
AAEL000922-RA	3477.65	3284.75	2520	1178.97	429.865	535.648	1117.77	2217.55	1516.07	2898.46	3477.65	1	429.865	8.09009	polyribonucleotide nucleotidyltransferase
AAEL001656-RA	592.487	216.268	190.196	139.201	73.2401	166.257	82.579	430.639	349.42	604.261	604.261	1.01987	73.2401	8.08966	sodium_channel_E1-4
AAEL003563-RA	387.372	452.373	334.818	137.441	67.4099	47.9054	137.001	293.018	204.087	402.321	452.373	1.1678	47.9054	8.08619	conserved hypothetical protein
AAEL007291-RA	4051.01	4004.57	4618.58	1865.67	685.483	501.644	634.46	3136.69	2378.11	6234.6	6234.6	1.53902	501.644	8.07546	replication factor A, 14kD-subunit, putative
AAEL008183-RA	425.285	279.497	161.968	87.5266	61.044	52.7448	85.6587	462.556	248.276	468.012	468.012	1.10047	52.7448	8.06307	t complex protein
AAEL009744-RA	538.591	74.0354	124.534	81.422	66.8229	85.8563	73.8236	383.231	139.603	598.557	598.557	1.11134	66.8229	8.05998	conserved hypothetical protein
AAEL007753-RA	1153.7	1553.89	689.314	336.891	143.151	229.992	260.372	537.625	568.755	469.573	1553.89	1.34688	143.151	8.05927	conserved hypothetical protein
AAEL006697-RA	3761.51	5040.5	2250.84	972.998	468.179	555.431	1173.69	2030.44	1608.43	2053.14	5040.5	1.34002	468.179	8.03434	conserved hypothetical protein
AAEL013733-RA	470.657	168.264	158.317	92.2229	61.6167	58.6015	124.963	626.962	372.496	562.592	626.962	1.3321	58.6015	8.03149	Psq-DNA binding domain protein, putative
AAEL007996-RA	400.26	89.2114	123.588	49.8677	60.6036	70.0647	57.5543	435.912	245.172	405.796	435.912	1.08907	49.8677	8.02644	centaurin alpha
AAEL004920-RA	10816.6	13926.2	7072.65	2006.85	1371.27	1349.28	1640.7	5701.24	6040.45	5778.28	13926.2	1.28748	1349.28	8.01655	conserved hypothetical protein
AAEL009320-RA	10047.1	14444	7886.64	3130.99	1509.67	1254.8	1796.51	5263.13	7049.9	4360.29	14444	1.43763	1254.8	8.0069	chaperonin
AAEL006591-RA	573.553	104.27	191.396	404.758	103.961	84.0749	71.7768	239.008	179.652	281.555	573.553	1	71.7768	7.99078	conserved hypothetical protein	AAEL009143-RA conserved hypothetical protein
AAEL003696-RA	1048.89	706.178	649.453	435.171	186.954	131.28	235.028	887.787	772.072	917.579	1048.89	1	131.28	7.98968	conserved hypothetical protein
AAEL014287-RA	486.124	502.262	435.09	82.0528	82.4598	143.997	60.8565	458.6	360.815	750.471	750.471	1.54378	60.8565	7.98804	deoxycytidylate deaminase
AAEL012714-RA	341.89	113.831	120.922	57.9366	42.8309	52.5896	58.983	434.777	314.681	559.466	559.466	1.63639	42.8309	7.98231	hypothetical protein
AAEL006009-RA	4305.65	3932.44	2083.62	780.186	540.294	707.791	942.449	1040.82	1204.95	1397.88	4305.65	1	540.294	7.9691	conserved hypothetical protein
AAEL008499-RA	306.711	67.2355	56.2884	42.2001	48.7558	38.5667	45.7672	241.607	165.325	283.53	306.711	1	38.5667	7.95276	rabkinesin-6
AAEL011258-RA	352.635	78.2531	93.4862	45.6338	44.3518	51.3238	48.0205	288.444	196.447	309.322	352.635	1	44.3518	7.95087	dedicator of cytokinesis (dock)
AAEL005602-RA	324.637	79.0511	56.7641	65.5648	69.4021	50.2186	40.956	197.288	241.682	350.568	350.568	1.07988	40.956	7.92649	conserved hypothetical protein
AAEL002157-RA	3830.4	2080.01	1409.94	871.441	673.524	483.599	746.914	1334.13	1530.42	1881.88	3830.4	1	483.599	7.9206	conserved hypothetical protein
AAEL010595-RA	727.486	766.228	907.356	542.811	204.251	91.9081	273.924	531.125	490.079	578.521	907.356	1.24725	91.9081	7.91537	meiotic recombination repair protein 11 (mre11)
AAEL011849-RA	2051.42	1096.38	804.081	566.462	374.001	259.188	471.64	2042.05	1690.93	3482.94	3482.94	1.69782	259.188	7.9148	hypothetical protein
AAEL011201-RA	1589.19	2592.96	1532.55	670.601	201.351	234.056	247.801	540.462	841.751	568.301	2592.96	1.63162	201.351	7.89265	hypothetical protein
AAEL006683-RA	280.004	88.9944	89.581	369.059	35.6214	39.2033	35.4938	289.578	193.278	318.234	369.059	1.31805	35.4938	7.88881	conserved hypothetical protein
AAEL009235-RA	1081.48	231.67	343.384	296.898	137.512	220.561	240.122	895.745	604.176	1213.05	1213.05	1.12166	137.512	7.86462	conserved hypothetical protein
AAEL004837-RA	952.89	297.951	313.52	121.468	127.937	125.742	155.975	679.104	502.567	961.639	961.639	1.00918	121.468	7.84476	hypothetical protein
AAEL001393-RA	1784.59	453.705	498.487	289.133	245.928	227.773	393.523	1909.57	1185.71	2081.53	2081.53	1.16639	227.773	7.83497	triple functional domain, trio
AAEL003105-RA	478.874	115.933	134.016	84.9274	61.1252	90.3756	92.4914	444.971	304.283	399.284	478.874	1	61.1252	7.83432	supervillin
AAEL004484-RA	15768.5	6723.82	6059.66	2943.41	2232.04	2012.84	3063.66	11300.2	6356.96	12413.3	15768.5	1	2012.84	7.83395	predicted protein
AAEL004049-RA	371.494	108.963	152.121	52.2964	48.7992	47.438	51.664	385.619	292.474	561.486	561.486	1.51143	47.438	7.83116	conserved hypothetical protein
AAEL014084-RA	858.673	224.509	305.05	230.409	111.339	109.882	145.692	987.423	669.18	987.13	987.423	1.14994	109.882	7.81449	kinesin eg-5
AAEL009164-RA	6259.93	5556.95	4400.57	3721.98	1944.79	1192.51	802.797	1581.99	3668.22	1707.65	6259.93	1	802.797	7.79764	tRNA delta(2)-isopentenylpyrophosphate transferase
AAEL004970-RA	1863.79	1744.98	1288.53	615.897	239.684	244.543	1274.5	2029.61	1782.55	1675.27	2029.61	1.08897	239.684	7.77604	conserved hypothetical protein
AAEL005635-RA	10681.9	10100.2	9974.62	4133.73	1429.79	1373.87	2400.15	9096.7	4739.28	9716.33	10681.9	1	1373.87	7.77505	nucleoporin
AAEL007489-RA	376.535	65.6952	90.3709	264.381	48.4722	77.0108	54.8106	233.747	73.4381	548.283	548.283	1.45613	48.4722	7.76806	synaptic vesicle protein
AAEL012489-RA	1995.7	2410.3	1821.82	896.232	348.746	257.038	807.9	1365.68	1090.58	1605.18	2410.3	1.20775	257.038	7.76424	conserved hypothetical protein
AAEL008049-RA	438.199	107.72	121.368	67.2227	56.4582	89.2806	114.188	288.316	235.579	361.776	438.199	1	56.4582	7.76148	hypothetical protein
AAEL009914-RA	8562.55	6774.48	7745.99	4553.74	1402.13	1104.57	1925.35	4847.16	3651.97	7104.4	8562.55	1	1104.57	7.7519	small nuclear ribonucleoprotein sm d2
AAEL007702-RA	39609.9	31267.1	19072.3	9149.63	5195.62	5131.78	5968.14	14229.3	19713.8	15252.5	39609.9	1	5131.78	7.71854	chaperonin
AAEL014210-RA	610.003	238.207	216.827	160.832	79.0498	97.493	178.701	349.823	223.308	536.723	610.003	1	79.0498	7.71669	hypothetical protein	AAEL004224-RA hypothetical protein
AAEL009067-RA	4959.08	6937.79	3099.45	1324.12	732.036	644.013	1185.15	3639.28	2544.02	4050.2	6937.79	1.39901	644.013	7.70027	helicase
AAEL012187-RA	5054.15	4021.16	1023.02	944.44	816.445	776.363	656.417	2574.81	1309.63	2536.45	5054.15	1	656.417	7.69961	lethal(3)malignant brain tumor
AAEL005539-RA	843.943	959.03	682.935	313.377	147.083	109.713	280.622	967.231	485.968	1069.61	1069.61	1.2674	109.713	7.69231	conserved hypothetical protein
AAEL010071-RA	8341.82	7527.13	10087.8	7969.66	2239.4	1084.64	3335.56	8366.29	4283.99	7316.53	10087.8	1.20931	1084.64	7.69085	spermidine synthase
AAEL000354-RA	1161	233.444	205.419	151.143	259.365	412.58	171.912	567.125	521.298	1156.27	1161	1	151.143	7.68145	dimeric dihydrodiol dehydrogenase
AAEL006146-RA	308.223	56.9502	56.7874	41.0449	40.1892	44.0318	41.3736	280.284	201.422	396.374	396.374	1.28599	40.1892	7.66931	hypothetical protein
AAEL003748-RA	349.407	81.2683	153.836	59.1609	62.5942	45.5598	51.2462	332.092	288.774	346.723	349.407	1	45.5598	7.6692	cytochrome P450
AAEL007656-RA	7966.72	7989.55	4335.25	1507.91	1039	1196.02	1868.46	4457.38	3940.75	4394.1	7989.55	1.00287	1039	7.66769	receptor for activated C kinase, putative
AAEL009636-RB	1198.12	906.959	984.751	498.077	156.488	345.14	533.686	1349.26	853.154	1547.38	1547.38	1.29151	156.488	7.65628	conserved hypothetical protein
AAEL012551-RA	1129.41	368.98	489.188	349.139	147.67	161.815	268.369	1000.87	682.586	1334.97	1334.97	1.18201	147.67	7.64821	conserved hypothetical protein
AAEL009789-RA	442.191	173.465	176.31	124.297	74.718	57.9607	111.64	492.981	296.706	477.183	492.981	1.11486	57.9607	7.62916	conserved hypothetical protein
AAEL010226-RB	648.298	257.67	314.11	171.655	278.286	85.0931	206.261	844.897	566.288	941.782	941.782	1.4527	85.0931	7.61869	daughterless
AAEL008175-RA	4330.32	4239.21	2981.46	1108.18	568.695	895.355	2116.18	3017.16	2529.26	3331.39	4330.32	1	568.695	7.61448	Mitochondrial ribosomal protein, L44, putative_E1
AAEL013249-RA	1636.62	1303.59	1091.11	742.666	333.666	344.341	215.195	1009.51	844.96	938.004	1636.62	1	215.195	7.60528	eukaryotic translation initiation factor 4 gamma
AAEL009149-RA	880.956	857.118	400.893	196.182	116.034	163.478	144.432	434.826	326.058	529.974	880.956	1	116.034	7.59225	kinectin, putative
AAEL013533-RA	149486	111497	32937.6	25699.4	34271.9	30415.4	19740.6	49153.2	96184	101876	149486	1	19740.6	7.57249	conserved hypothetical protein
AAEL008834-RB	336.482	79.8558	108.193	51.3635	52.3413	47.9616	44.4406	353.505	244.49	503.502	503.502	1.49637	44.4406	7.57148	conserved hypothetical protein
AAEL002194-RA	46223.1	52409.5	28464.6	7538.02	6123.7	6123.35	10591.7	8198.78	39995.2	39664.6	52409.5	1.13384	6123.35	7.54866	uricase	AAEL002194-RB uricase
AAEL004131-RA	910.212	208.876	203.798	180.064	242.449	174.3	120.613	752.058	506.195	761.24	910.212	1	120.613	7.54658	gh regulated tbc protein-1
AAEL006033-RA	9310.65	7921.3	5772.8	2010.51	1411.72	1234.5	2570.26	6996.34	4173	7236.11	9310.65	1	1234.5	7.54203	dihydroorotate dehydrogenase
AAEL001322-RA	3730.36	1350.19	934.274	494.679	577.348	808.268	638.592	4737.6	2739.48	6198.76	6198.76	1.6617	494.679	7.54097	hypothetical protein
AAEL004637-RA	327.03	82.7146	115.226	94.9088	45.3956	55.0092	43.4378	429.274	262.333	540.405	540.405	1.65246	43.4378	7.52871	hypothetical protein
AAEL008101-RA	2038.09	1416.29	979.379	536.549	701.68	270.908	655.833	1431.27	1321.97	1753.63	2038.09	1	270.908	7.52317	hypothetical protein
AAEL000015-RA	1087.48	211.755	366.584	349.695	295.148	433.67	144.666	861.491	651.33	1079.92	1087.48	1	144.666	7.51721	phd finger transcription factor
AAEL014034-RA	5240.73	1541.87	1161.28	697.315	778.008	1053.59	785.757	5137.82	2757.77	6195.78	6195.78	1.18224	697.315	7.51559	zinc finger protein
AAEL000860-RA	308.227	80.3039	88.8506	41.6121	41.0529	52.5298	51.1923	309.072	220.95	323.022	323.022	1.048	41.0529	7.50806	conserved hypothetical protein
AAEL010249-RA	541.894	583.311	539.643	231.64	115.864	89.7667	72.3838	569.751	407.776	892.77	892.77	1.6475	72.3838	7.48639	conserved hypothetical protein
AAEL008395-RA	2009.37	1027.72	751.628	773.667	462.456	268.481	367.577	1021.4	815.876	1334.6	2009.37	1	268.481	7.4842	hypothetical protein
AAEL011505-RA	747.256	624.461	462.135	219.317	100.013	107.781	139.23	831.271	529.468	925.67	925.67	1.23876	100.013	7.47159	integral membrane pore glycoprotein gp210, putative
AAEL004877-RA	425.258	674.324	543.641	426.441	86.0559	56.9691	133.229	244.224	211.555	235.769	674.324	1.58568	56.9691	7.46471	conserved hypothetical protein
AAEL010341-RA	5182.84	4882.58	3297.06	1285.93	695.043	827.946	1244.35	3258.76	2090.9	3859.53	5182.84	1	695.043	7.45686	TATA-binding protein, putative
AAEL001289-RA	7631.24	5303.96	6260.27	2668.46	1316.69	1025.81	9309.06	4496.53	2718.99	1907.15	9309.06	1.21986	1025.81	7.43925	permease, putative
AAEL005476-RA	1004.83	225.556	270.996	135.265	139.306	138.782	157.011	1110.72	697.018	995.429	1110.72	1.10539	135.265	7.42857	hypothetical protein
AAEL005852-RA	9093.48	2192.35	3037.92	4766.34	7516.85	7631.37	1224.49	6621.42	3819.34	9725.19	9725.19	1.06947	1224.49	7.42633	oxysterol-binding protein 1,
AAEL008309-RA	26778.2	27516.1	21494	9229.44	3900.77	3609.16	5713.19	14441.5	14205.9	11967.1	27516.1	1.02756	3609.16	7.41951	V-1 protein, putative
AAEL008460-RA	387.829	67.3941	124.813	187.351	58.1877	55.9248	52.3774	516.268	348.813	630.059	630.059	1.62458	52.3774	7.40451	hypothetical protein
AAEL013873-RA	578.098	241.662	194.151	152.389	78.7012	78.1935	96.8179	388.571	308.963	410.646	578.098	1	78.1935	7.39317	cadherin
AAEL006142-RA	278.06	74.3936	88.9715	45.3225	37.6198	52.619	42.6222	179.748	119.761	215.766	278.06	1	37.6198	7.39133	hypothetical protein
AAEL011301-RA	6076.3	2089.03	2191.54	987.037	822.098	1014.25	1734.88	6064.41	3425.17	9251.34	9251.34	1.52253	822.098	7.39122	conserved hypothetical protein	AAEL011301-RB conserved hypothetical protein
AAEL013963-RA	1036.54	222.858	249.415	140.279	214.49	174.691	157.881	662.475	340.569	842.339	1036.54	1	140.279	7.38914	tumor necrosis factor induced protein
AAEL014012-RA	893.933	210.294	266.515	121.283	208.434	272.361	171.513	958.813	539.255	829.937	958.813	1.07258	121.283	7.37063	membrane-associated guanylate kinase (maguk)
AAEL000677-RA	12547.4	12813.2	13169.1	6354.93	2451.81	1703.96	3796.09	10521.4	7084.34	15744.6	15744.6	1.25481	1703.96	7.3637	DNA-directed RNA polymerase subunit rpb8
AAEL006610-RA	16320.6	10444.2	4017.56	2217.2	3045.62	4408.09	3945.12	7390.09	5789.65	6865.42	16320.6	1	2217.2	7.36092	conserved hypothetical protein
AAEL008400-RA	727.247	200.433	288.272	172.763	331.001	99.0191	239.056	804.589	453.208	763.79	804.589	1.10635	99.0191	7.34452	hypothetical protein
AAEL008412-RA	15209.7	14895.2	9568.91	3226.09	2136.75	2076	4224.19	6875.21	6815.86	5645.67	15209.7	1	2076	7.32643	mitochondrial import inner membrane translocase subunit tim44	AAEL012845-RA mitochondrial import inner membrane translocase subunit tim44
AAEL006460-RA	456.063	125.423	157.745	62.2689	164.283	145.578	181.953	418.001	272.553	485.137	485.137	1.06375	62.2689	7.32409	par-6 gamma
AAEL011879-RA	6678.78	1527.77	1228.71	911.919	1006.16	1367.67	2298.09	4825	2810.33	6827.43	6827.43	1.02226	911.919	7.32388	citron ser/thr kinase
AAEL000469-RA	2230.85	560.041	585.071	350.333	305.232	520.35	493.525	2496.39	1704.56	2915.6	2915.6	1.30694	305.232	7.30872	conserved hypothetical protein
AAEL007487-RA	305.729	94.0032	108.672	52.8339	41.8551	45.2091	49.762	434.94	232.418	395.353	434.94	1.42264	41.8551	7.30445	conserved hypothetical protein
AAEL005455-RA	2651.74	2924.93	1413.94	454.058	364.08	496.846	771.691	1504.03	2207.31	1128.84	2924.93	1.10302	364.08	7.28341	ctp synthase
AAEL009651-RA	8801.65	9408.83	5364.64	2316.6	1556.56	1404.42	1209.11	3202.72	6344.52	4210.05	9408.83	1.06899	1209.11	7.27944	nascent polypeptide associated complex alpha subunit (nac alpha)	AAEL011711-RA nascent polypeptide associated complex alpha subunit (nac alpha)
AAEL006752-RA	4813.41	3324.69	2348.86	2309.52	1686.32	1597.9	661.573	5387.71	3943.12	6906.08	6906.08	1.43476	661.573	7.27571	Misexpression suppressor of ras, putative
AAEL010336-RA	2736.95	4588.28	3678.67	1895.28	967.525	376.202	782.448	1892.7	1385.22	2140.26	4588.28	1.67642	376.202	7.27521	zinc phosphodiesterase
AAEL003010-RA	445.556	99.3322	97.2751	104.218	61.2868	124.777	64.5596	363.144	278.892	595.343	595.343	1.33618	61.2868	7.27002	hypothetical protein
AAEL007167-RA	511.914	541.877	377.663	256.486	148.831	70.7255	135.318	535.862	414.814	709.781	709.781	1.38652	70.7255	7.23804	conserved hypothetical protein
AAEL003947-RA	358.222	94.208	93.3868	59.684	53.5734	110.218	49.5545	305.822	216.365	328.534	358.222	1	49.5545	7.22886	hypothetical protein
AAEL002048-RA	3082.77	2282.69	2954.34	2443.88	1188.2	737.387	426.883	2766.01	1756.37	3081.22	3082.77	1	426.883	7.22159	histidyl-tRNA synthetase
AAEL015543-RA	997.167	378.739	389.057	169.187	138.452	185.705	173.649	888.197	521.8	810.661	997.167	1	138.452	7.20224	conserved hypothetical protein
AAEL003338-RA	4099.55	878.061	778.637	617.263	569.304	606.421	1256.79	2199.69	1478.44	3458.95	4099.55	1	569.304	7.20098	hypothetical protein
AAEL004445-RA	15646	9572.31	3236.86	2173	3542.93	4665.51	5810.05	5921.12	9803.03	9360.93	15646	1	2173	7.20018	dead box atp-dependent rna helicase
AAEL003332-RA	818.17	855.241	612.965	319.952	113.779	155.679	360.299	811.28	564.461	885.713	885.713	1.08255	113.779	7.19089	conserved hypothetical protein
AAEL003451-RA	425.55	181.104	165.568	89.619	59.1902	61.8142	91.5423	340.056	259.021	504.693	504.693	1.18598	59.1902	7.18953	conserved hypothetical protein
AAEL003083-RA	313.355	95.3643	103.312	68.9127	43.6105	64.7765	72.8341	266.016	197.26	271.496	313.355	1	43.6105	7.1853	myotubularin
AAEL008517-RA	5442.23	7607.55	6325.21	2067.94	794.288	757.675	2420.17	3752.64	2419.49	2199.99	7607.55	1.39787	757.675	7.18281	elongation factor tu (ef-tu)
AAEL005202-RA	816.699	1111.89	490.91	197.247	113.763	150.693	254.8	477.826	398.825	642.831	1111.89	1.36144	113.763	7.17893	conserved hypothetical protein
AAEL004839-RA	1709.27	451.271	522.071	238.112	341.779	283.857	291.323	1958.17	1328.15	2713.29	2713.29	1.5874	238.112	7.17842	cyclin t
AAEL002474-RA	362.347	165.687	121.928	98.7905	81.8768	50.5009	141.004	279.777	155.504	278.747	362.347	1	50.5009	7.17507	hypothetical protein
AAEL015064-RB	33717.9	14155	13878.5	10129.6	5596.31	4699.73	7514.14	30171.4	23196.6	45091.1	45091.1	1.3373	4699.73	7.17444	conserved hypothetical protein	AAEL015064-RA conserved hypothetical protein
AAEL000550-RA	4923.65	1658.18	1162.98	686.778	1050.75	959.464	1587.35	3348.41	3605.48	5235.78	5235.78	1.06339	686.778	7.16919	werner helicase interacting protein
AAEL008755-RA	4122.64	4093.48	3796.29	2138.16	705.119	575.094	1458.2	3500.01	2759.84	5730.88	5730.88	1.3901	575.094	7.16864	DNA-directed RNA polymerase II subunit
AAEL003563-RB	328.834	315.743	220.323	133.69	61.3088	45.9071	138.863	226.757	189.364	344.06	344.06	1.0463	45.9071	7.16302	conserved hypothetical protein
AAEL005782-RA	1507.25	1304.61	1100.41	581.538	210.614	382.432	774.832	1289.83	832.888	1374.49	1507.25	1	210.614	7.15645	conserved hypothetical protein
AAEL010514-RA	33002.9	29774.1	31663.2	22919.8	8918.27	4990.05	4614.49	14964.7	18441.3	15132.2	33002.9	1	4614.49	7.15201	aminoacyl-tRNA synthetase auxiliary protein, 43kD, putative
AAEL011049-RA	724.711	467.625	456.802	440.752	184.018	101.421	249.957	577.657	478.875	592.276	724.711	1	101.421	7.1456	condensin, XCAP-G -subunit, putative
AAEL014388-RA	4161.18	4013.59	3724.79	1684.77	618.923	583.418	1157.51	3254.03	1899.07	3450.8	4161.18	1	583.418	7.13242	conserved hypothetical protein	AAEL011719-RA conserved hypothetical protein
AAEL003013-RA	1252.34	364.631	428.117	217.519	306.493	225.773	175.726	1206.05	710.317	1297.05	1297.05	1.0357	175.726	7.12666	dual specificity mitogen-activated protein kinase kinase 4 MAPKK4
AAEL012913-RA	660.158	127.42	191.795	92.6429	122.889	154.958	136.599	629.678	349.491	837.349	837.349	1.26841	92.6429	7.12583	conserved hypothetical protein
AAEL011245-RA	921.325	1563.93	1195.87	750.554	268.533	129.344	230.987	612.766	501.36	936.674	1563.93	1.69748	129.344	7.12307	deoxyhypusine synthase
AAEL006073-RA	472.782	163.049	154.85	103.849	79.3173	132.007	66.489	391.461	282.355	464.69	472.782	1	66.489	7.11069	ubiquitin-conjugating enzyme E2-230k
AAEL003178-RA	4083.94	837.052	1031.28	752.34	574.406	746.863	1383.37	3330.87	2972.45	4955.94	4955.94	1.21352	574.406	7.10985	conserved hypothetical protein
AAEL009380-RC	351.661	147.819	133.561	156.693	49.5901	69.5374	133.464	252.215	255.779	299.748	351.661	1	49.5901	7.09135	phospholipase c beta	AAEL009380-RB phospholipase c beta
AAEL012858-RA	14466.4	18192.6	21197.7	18484.8	19692.2	22098	4844.85	2043.8	9813.79	3064.63	22098	1.52755	2043.8	7.07815	hypothetical protein
AAEL010373-RA	1380.93	533.035	702.963	387.111	211.497	196.031	260.817	1446.84	908.168	1950.8	1950.8	1.41268	196.031	7.04442	dullard protein	AAEL010373-RB dullard protein
AAEL005358-RB	2234.63	661.176	599.059	689.235	317.583	391.163	365.814	903.83	1308.42	2227.25	2234.63	1	317.583	7.03639	conserved hypothetical protein
AAEL003008-RA	3946.53	985.95	909.895	735.006	562.103	653.418	1087.06	1795.78	1773.81	2295.71	3946.53	1	562.103	7.02101	hypothetical protein
AAEL007274-RA	4908.58	4124.12	1272.56	723.028	699.559	724.199	899.07	1218.12	2519.75	1728	4908.58	1	699.559	7.01668	dead box atp-dependent rna helicase
AAEL006190-RA	2776.25	568.868	396.583	473.9	745.545	1695.66	1582.91	780.196	1486.22	2829.18	2829.18	1.01906	396.583	7.00042	conserved hypothetical protein
AAEL001108-RA	516.296	121.561	135.177	130.502	74.3151	136.784	97.2515	340.232	211.819	275.978	516.296	1	74.3151	6.9474	protein kinase c
AAEL011152-RA	403.216	238.442	250.989	134.236	64.7336	58.1054	226.861	185.782	193.959	226.312	403.216	1	58.1054	6.93939	predicted protein
AAEL008842-RA	343.355	84.1761	122.183	63.5132	58.6614	49.5198	63.0996	373.521	254.093	385.636	385.636	1.12314	49.5198	6.93369	hypothetical protein
AAEL014491-RA	1058.56	341.042	352.882	276.049	152.743	185.352	292.94	1577.2	922.36	1738.68	1738.68	1.6425	152.743	6.93034	sin3b	AAEL014711-RA sin3b
AAEL004320-RA	575.89	350.504	287.56	151.11	83.1313	162.826	180.021	720.861	529.047	572.071	720.861	1.25173	83.1313	6.92747	WOC protein, putative
AAEL006063-RA	4007.36	5822.26	3274.71	1565.67	579.209	578.609	903.955	2274.73	1675.07	2688.69	5822.26	1.45289	578.609	6.92586	U3 small nucleolar ribonucleoprotein protein imp4_E1
AAEL005579-RA	10079.5	10676.8	11328.8	5135.1	1886.83	1455.59	1867.19	4610.31	4425.54	4058.91	11328.8	1.12395	1455.59	6.92465	developmentally regulated gtp-binding protein 1 (drg 1)
AAEL009061-RA	1138.74	573.28	526.621	279.315	172.247	188.561	164.464	1868.62	1242.65	1829.37	1868.62	1.64095	164.464	6.92396	rrm/rnp domain
AAEL004613-RA	15678.7	16860.6	18087.6	22680.9	11148	4761.97	2264.75	5877.99	10272.2	5640.58	22680.9	1.4466	2264.75	6.92296	phenylalanyl-tRNA synthetase beta chain
AAEL005281-RA	518.75	406.81	284.409	163.226	77.8647	74.9453	87.3326	359.822	273.57	371.2	518.75	1	74.9453	6.92171	hypothetical protein
AAEL007399-RA	858.728	309.037	262.449	124.435	159.926	363.437	158.669	606.882	376.125	608.383	858.728	1	124.435	6.901	conserved hypothetical protein
AAEL009511-RA	508.357	218.803	170.982	139.416	73.667	111.467	271.011	356.94	325.235	668.321	668.321	1.31467	73.667	6.90074	conserved hypothetical protein
AAEL013548-RA	638.538	283.768	226.338	232.19	92.6277	101.461	277.946	433.685	257.864	388.588	638.538	1	92.6277	6.89359	conserved hypothetical protein
AAEL005241-RA	6000.2	870.651	1177.9	950.063	2587.23	2620.32	2369.5	5477.13	4184.24	6794.76	6794.76	1.13242	870.651	6.89162	lateral signaling target protein
AAEL005307-RA	32938.9	31359.8	31950.4	21873.4	8852.39	5071.05	4779.86	15410.4	19043.6	16054	32938.9	1	4779.86	6.89118	aminoacyl-tRNA synthetase auxiliary protein, 43kD, putative
AAEL008863-RA	1006.47	560.739	430.849	161.532	146.845	146.125	323.278	1460.82	757.311	1226.43	1460.82	1.45142	146.125	6.88774	protein regulator of cytokinesis 1 prc1
AAEL007368-RA	387.024	151.608	158.638	83.6382	71.4515	56.196	197.045	314.147	297.21	374.537	387.024	1	56.196	6.88705	hypothetical protein
AAEL000076-RA	7168.58	6046.93	3100.48	1738.95	1040.99	2111.01	3963.29	4006	4162.9	5752.32	7168.58	1	1040.99	6.8863	dimethyladenosine transferase	AAEL010575-RA dimethyladenosine transferase
AAEL006032-RA	300.35	63.0118	71.6931	43.6455	52.6546	48.4659	76.1665	247.631	261.851	330.572	330.572	1.10062	43.6455	6.88158	hypothetical protein
AAEL009636-RA	1306.38	1085.18	1172.68	608.238	189.961	395.925	583.436	1379.24	913.574	1550.86	1550.86	1.18715	189.961	6.87708	conserved hypothetical protein
AAEL014377-RA	1790.79	1523.79	972.409	654.741	452.38	260.414	802.824	1474.84	1097.43	1775.96	1790.79	1	260.414	6.8767	conserved hypothetical protein
AAEL000115-RB	2753.15	2840.02	1515.95	729.993	400.921	527.517	807.368	1435.88	1021.93	1733.38	2840.02	1.03155	400.921	6.86707	conserved hypothetical protein	AAEL000115-RA conserved hypothetical protein
AAEL000246-RA	299.377	97.9906	82.1273	62.7895	56.1488	43.7477	65.4027	265.704	197.429	318.812	318.812	1.06492	43.7477	6.84326	cadherin
AAEL008557-RA	7851.4	5283.76	3473.02	1816.97	1152.86	1149.05	1863	4492.9	2577.9	5430.39	7851.4	1	1149.05	6.83296	conserved hypothetical protein
AAEL007829-RA	245.368	60.1699	66.3764	230.582	35.9318	47.9117	36.7684	287.104	165.071	198.528	287.104	1.17009	35.9318	6.82871	hypothetical protein
AAEL003984-RA	1587.41	475.777	591.703	509.733	232.81	296.952	777.172	1026.28	821.159	1852.71	1852.71	1.16712	232.81	6.8185	hypothetical protein
AAEL011853-RA	14592.8	2556.62	2357.9	2216.12	2142.64	3594.47	10749.4	10938.1	9700.59	17070.1	17070.1	1.16976	2142.64	6.81065	conserved hypothetical protein
AAEL008899-RA	772.701	922.998	764.736	525.805	185.558	113.485	530.921	537.067	582.616	662.133	922.998	1.19451	113.485	6.80885	conserved hypothetical protein
AAEL011476-RA	7649.51	7374.18	8297.45	3221.01	1681.9	1507.49	1123.49	2484.42	4504	1763.39	8297.45	1.0847	1123.49	6.80869	conserved hypothetical protein
AAEL012117-RA	653.836	388.587	298.35	179.281	168.588	96.092	363.801	809.298	570.543	844.996	844.996	1.29237	96.092	6.80427	mitochondrial carrier protein
AAEL003385-RA	43837.8	32351.6	13518.6	6443.7	8025.82	10626.1	14607.5	18668.4	21671.3	27351.6	43837.8	1	6443.7	6.8032	conserved hypothetical protein
AAEL008401-RA	266.031	59.6825	50.3285	49.5125	39.1094	50.942	48.1053	149.219	104.419	168.186	266.031	1	39.1094	6.80223	conserved hypothetical protein
AAEL000430-RA	569.614	263.38	291.117	211.2	96.8564	85.5214	83.8164	327.809	258.003	351.228	569.614	1	83.8164	6.79597	hypothetical protein
AAEL011135-RA	5354.3	7481.38	2862.14	1123.78	788.399	969.353	1596.94	2553.26	1534.53	2285.31	7481.38	1.39727	788.399	6.79136	conserved hypothetical protein
AAEL013006-RA	904.059	326.091	358.05	289.417	275.909	133.206	381.513	482.107	498.849	932.463	932.463	1.03142	133.206	6.7869	hypothetical protein
AAEL002833-RA	106404	34429.4	15686.1	19317	61893.4	77540.8	163178	181288	178616	164241	181288	1.70377	15686.1	6.7833	cathepsin l
AAEL005643-RB	339.592	96.7885	80.4364	83.4448	65.6095	161.579	50.0742	251.797	144.417	303.026	339.592	1	50.0742	6.78178	guanine nucleotide exchange factor
AAEL013173-RA	662.512	288.166	390.623	203.985	123.668	158.685	97.8085	999.148	551.87	929.391	999.148	1.50812	97.8085	6.77356	calcium/calmodulin-dependent protein kinase type 1 (camki)
AAEL002698-RA	516.348	278.137	192.063	76.2341	137.204	248.227	104.749	578.324	394.256	588.333	588.333	1.13941	76.2341	6.77319	conserved hypothetical protein
AAEL008113-RA	548.786	618.734	555.011	272.201	243.978	81.1834	286.467	555.794	396.299	635.205	635.205	1.15747	81.1834	6.75983	hypothetical protein
AAEL010150-RA	278.426	356.338	223.794	111.152	41.2231	44.0023	48.56	156.23	142.204	269.07	356.338	1.27983	41.2231	6.75412	conserved hypothetical protein
AAEL012361-RA	341.31	250.938	302.528	308.832	86.4669	50.567	90.225	276.428	171.174	288.044	341.31	1	50.567	6.74966	conserved hypothetical protein
AAEL011632-RA	2560.06	2033.53	1609.26	637.226	558.911	379.886	825.991	2600.88	1744	2837.46	2837.46	1.10835	379.886	6.73904	fk506 binding protein
AAEL002310-RA	478.644	236.438	357.318	290.572	71.0946	147.976	516.353	352.786	323.103	533.473	533.473	1.11455	71.0946	6.7325	conserved hypothetical protein
AAEL004417-RA	662.117	301.9	424.948	223.841	184.17	98.5175	469.24	729.68	430.137	699.48	729.68	1.10204	98.5175	6.72081	conserved hypothetical protein
AAEL003235-RA	79559.4	31962.6	16416.3	11840.2	12695.5	16994.1	28464.3	40251.7	22078.2	30092.2	79559.4	1	11840.2	6.71941	conserved hypothetical protein	AAEL003235-RB conserved hypothetical protein
AAEL010063-RA	11696.9	12844.9	7458.54	2980.13	1894.36	1742.56	2082.97	4569.9	5923.12	3584.54	12844.9	1.09815	1742.56	6.71246	chaperonin
AAEL012874-RA	2139.09	2065.29	1547.4	612.272	318.835	343.829	746.472	1281.08	1696.35	1607	2139.09	1	318.835	6.70908	rrp4
AAEL007354-RA	12791.4	10461.1	4188.62	1908.1	2041.24	2369.99	3218.91	4522.1	6842.03	6109.87	12791.4	1	1908.1	6.70373	pseudouridylate synthase
AAEL006558-RA	354.926	138.096	152.55	193.616	89.8747	53.0539	106.313	319.196	215.644	286.585	354.926	1	53.0539	6.68991	n-acetylgalactosaminyltransferase
AAEL009264-RA	432.522	161.68	133.335	79.3369	64.7653	96.2571	141.811	390.92	294.013	303.065	432.522	1	64.7653	6.67831	hypothetical protein
AAEL001216-RA	7530.97	8658.09	7018.19	3706.38	1816.15	1127.97	1499.87	7554.86	5520.47	11336.9	11336.9	1.50537	1127.97	6.67655	dead box atp-dependent rna helicase
AAEL010159-RA	6959.22	6654.12	2830.77	1044.2	1229.41	1170.03	1725.64	3287.28	4969.21	3246.94	6959.22	1	1044.2	6.66467	importin beta-3
AAEL009799-RA	274.8	66.2204	81.1444	50.9094	50.3036	41.2841	42.5127	281.663	176.898	344.458	344.458	1.25349	41.2841	6.65631	hypothetical protein
AAEL003733-RA	828.732	878.59	638.626	361.827	124.854	241.059	477.06	765.785	700.409	980.821	980.821	1.18352	124.854	6.63763	hypothetical protein
AAEL007650-RA	6959.23	8549.12	4652.11	1806.39	1123.72	1048.48	1524.41	4212.14	5026.79	3177.46	8549.12	1.22846	1048.48	6.63745	chaperonin
AAEL010016-RA	275.823	53.2031	139.96	55.0094	54.0361	41.567	48.3382	173.267	120.676	349.563	349.563	1.26735	41.567	6.63561	hypothetical protein
AAEL010849-RA	384.75	81.4234	122.518	100.495	58.1238	95.4668	66.2387	225.899	159.864	437.233	437.233	1.13641	58.1238	6.61949	hypothetical protein
AAEL007939-RA	510.862	797.389	456.769	214.748	83.4044	77.2548	77.8026	637.444	399.24	595.269	797.389	1.56087	77.2548	6.61269	conserved hypothetical protein
AAEL006235-RA	439.055	95.8078	134.685	123.934	81.436	73.9077	66.4201	403.584	297.248	471.239	471.239	1.0733	66.4201	6.61027	conserved hypothetical protein
AAEL000950-RA	20212.4	12560.4	3769.63	3065.39	3954.12	4664.28	5238.04	5047.22	9542.66	7731.68	20212.4	1	3065.39	6.59374	conserved hypothetical protein
AAEL006445-RA	578.466	180.958	209.288	138.165	87.8458	123.604	188.392	544.552	432.312	890.96	890.96	1.54021	87.8458	6.58502	conserved hypothetical protein
AAEL000429-RA	566.4	201.079	229.441	141.28	86.0508	105.356	209.442	531.861	346.899	706.703	706.703	1.24771	86.0508	6.58216	hypothetical protein
AAEL005615-RA	285.635	65.7177	109.94	59.1185	43.4807	43.4593	56.1394	119.904	150.565	368.793	368.793	1.29114	43.4593	6.57246	conserved hypothetical protein
AAEL001684-RA	264.457	77.7172	96.0019	40.2425	57.7915	49.9205	83.1908	260.204	220.214	319.197	319.197	1.20699	40.2425	6.5716	boule protein, putative
AAEL003768-RA	1469.71	1141.97	650.027	254.621	304.538	480.457	224.19	1498.71	946.76	1348.2	1498.71	1.01973	224.19	6.55564	hypothetical protein
AAEL004512-RA	328.686	146.417	118.895	128.912	50.1678	58.5691	129.601	311.927	242.412	480.643	480.643	1.46232	50.1678	6.55173	zinc finger protein
AAEL007427-RB	246.104	98.3422	103.359	58.1631	37.6043	43.5091	38.5353	359.562	267.761	342.396	359.562	1.46102	37.6043	6.54458	zinc finger protein
AAEL010633-RA	5248.3	1361.5	1110.46	802.432	1300.1	1842.28	3039.29	2071.05	2198.07	3245.91	5248.3	1	802.432	6.5405	hypothetical protein
AAEL007025-RA	245.739	59.5492	69.8174	40.5412	37.7882	37.6118	40.1747	168.526	140.492	251.323	251.323	1.02273	37.6118	6.53355	conserved hypothetical protein
AAEL015182-RA	2293.72	1651.12	1077.86	500.9	351.858	454.166	915.719	2374.95	1778.02	2107.9	2374.95	1.03541	351.858	6.51887	conserved hypothetical protein	AAEL011876-RA conserved hypothetical protein
AAEL010576-RT	1092.97	328.118	373.469	333.021	167.927	225.289	456.618	737.955	632.575	1202.02	1202.02	1.09977	167.927	6.5086	modifier of mdg4
AAEL006577-RA	33080.4	42892.6	51421.3	53030.7	23729.8	8508.43	5092.14	18192.7	23621.3	19526.3	53030.7	1.60308	5092.14	6.49638	aspartyl-tRNA synthetase
AAEL013626-RA	1052.63	305.486	303.26	419.079	162.17	182.446	439.597	987.402	758.634	1307.16	1307.16	1.2418	162.17	6.49092	hypothetical protein
AAEL000839-RA	473.151	191.392	240.205	172.135	213.244	197.075	73.0132	381.277	257.175	431.533	473.151	1	73.0132	6.48035	O-fucosyltransferase, putative
AAEL010219-RA	2568.79	1106.61	396.732	767.204	957.003	1123.81	1217.42	928.262	945.867	715.518	2568.79	1	396.732	6.47487	sugar_transporter_E4
AAEL011061-RA	616.015	199.339	161.358	131.31	97.4488	95.2676	212.122	459.949	488.187	418.784	616.015	1	95.2676	6.46616	hypothetical protein
AAEL003088-RA	644.204	272.226	276.33	225.428	99.6286	204.96	332.391	477.561	315.295	667.559	667.559	1.03626	99.6286	6.46605	hypothetical protein
AAEL011649-RA	346.718	464.674	324.999	147.916	71.5387	53.6492	90.3696	330.504	261.269	364.302	464.674	1.34021	53.6492	6.46269	dna polymerase theta
AAEL012391-RA	349.475	132.375	191.1	154.628	94.6825	54.1623	198.173	164.361	155.568	224.529	349.475	1	54.1623	6.45236	conserved hypothetical protein
AAEL006057-RA	445.84	103.099	157.031	69.177	88.3826	162.453	82.4993	520.893	353.163	401.095	520.893	1.16834	69.177	6.44493	heterogeneous nuclear ribonucleoprotein
AAEL015060-RA	427.876	222.348	209.367	152.372	66.6268	75.0139	108.615	258.762	230.489	421.113	427.876	1	66.6268	6.42197	Rad51A protein, putative
AAEL009977-RA	502.535	290.47	286.605	210.75	100.741	78.2934	212.703	268.872	168.664	306.041	502.535	1	78.2934	6.41861	hypothetical protein
AAEL011872-RA	644.529	143.473	223.078	100.44	139.669	114.996	124.131	589.414	470.339	944.966	944.966	1.46614	100.44	6.41703	conserved hypothetical protein
AAEL001425-RA	1112	716.229	730.825	439.743	191.783	173.339	483.032	713.578	449.385	1051	1112	1	173.339	6.41514	conserved hypothetical protein
AAEL002728-RA	5240.26	5866.38	5045.53	2385.68	1031.88	821.381	1890.2	3348.33	3147.56	3340.85	5866.38	1.11948	821.381	6.37981	conserved hypothetical protein
AAEL005174-RA	451.177	153.81	191.977	218.307	112.816	70.7674	77.8977	385.212	360.79	398.271	451.177	1	70.7674	6.37549	hypothetical protein
AAEL002556-RA	1002.89	1408.9	925.745	543.116	184.249	157.435	458.072	1023.65	682.163	1164.28	1408.9	1.40484	157.435	6.37017	conserved hypothetical protein
AAEL010469-RA	287.36	75.6432	82.4824	58.3464	50.9177	247.163	45.1332	262.278	136.236	308.199	308.199	1.07252	45.1332	6.36693	conserved hypothetical protein
AAEL007928-RA	13282.1	5373.23	2849.79	2087.88	2671.47	4381.14	13474.1	16365.4	12005.6	19438	19438	1.46347	2087.88	6.36152	eukaryotic translation initiation factor 4 gamma
AAEL014178-RA	3223.91	2205.34	1229.06	725.938	506.811	626.7	777.783	2991.6	1598.81	3477.84	3477.84	1.07877	506.811	6.36116	dna polymerase delta catalytic subunit
AAEL001136-RA	253.215	71.068	61.667	42.9017	42.7014	44.4238	39.8328	314.969	183.017	345	345	1.36248	39.8328	6.35695	hypothetical protein
AAEL006508-RA	1388.54	1289.74	1294.59	853.762	299.248	218.51	476.401	656.137	525.452	946.43	1388.54	1	218.51	6.35458	conserved hypothetical protein
AAEL006234-RA	328.68	97.3442	120.317	133.008	52.9505	51.7749	77.4994	363.485	184.393	339.151	363.485	1.10589	51.7749	6.34826	beta 1,3-galactosyltransferase
AAEL003559-RA	8730.84	2327.45	2038.09	1375.75	1564.91	2145.55	2869.57	6272.94	5030.33	8291.99	8730.84	1	1375.75	6.34623	conserved hypothetical protein
AAEL011669-RA	243.439	83.2178	105.749	60.6359	76.1598	38.3631	65.661	242.065	169.199	338.8	338.8	1.39172	38.3631	6.34567	hypothetical protein
AAEL011538-RA	1721.1	2736.06	1638.88	776.044	334.858	271.771	829.983	1282.9	804.079	1309.09	2736.06	1.58972	271.771	6.33288	conserved hypothetical protein
AAEL012981-RA	255.314	43.1306	54.6041	40.3281	84.047	58.6819	42.8261	80.8424	59.7351	342.854	342.854	1.34287	40.3281	6.33092	sugar_transporter_E1-5
AAEL009755-RA	269.357	68.8038	77.3643	86.2033	42.5575	52.009	56.2759	190.21	138.599	201.686	269.357	1	42.5575	6.32923	conserved hypothetical protein
AAEL004634-RA	845.967	340.252	321.366	187.187	158.718	133.72	232.121	740.729	471.705	814.73	845.967	1	133.72	6.3264	condensin
AAEL006813-RA	491.08	240.96	299.246	205.504	190.066	119.535	77.6714	588.218	467.819	624.106	624.106	1.27089	77.6714	6.32253	hypothetical protein
AAEL003032-RA	1481.8	852.378	814.724	668.84	340.466	234.443	591.296	1273.09	983.642	1376.2	1481.8	1	234.443	6.3205	phd finger protein
AAEL008179-RA	844.557	317.253	280.8	133.79	295.564	301.111	296.383	787.136	484.151	879.203	879.203	1.04102	133.79	6.31258	RAS homologue enriched in brain (RHEB)
AAEL005893-RA	856.37	415.616	360.25	265.163	135.693	151.333	282.472	821.063	536.589	959.668	959.668	1.12062	135.693	6.31109	hypothetical protein
AAEL015455-RA	2769.93	3932.29	2109.7	1081.22	722.651	439.969	761.707	1717.42	1221.51	2056.53	3932.29	1.41964	439.969	6.29573	conserved hypothetical protein
AAEL011163-RA	453.36	428.317	453.156	246.02	72.1234	102.758	259.735	255.626	268.311	320.625	453.36	1	72.1234	6.28588	conserved hypothetical protein
AAEL009382-RA	1617.56	1381.1	581.099	257.357	267.593	348.455	290.158	881.452	598.265	1021.09	1617.56	1	257.357	6.28527	conserved hypothetical protein
AAEL013431-RA	821.878	193.899	174.863	130.84	187.975	322.62	148.982	757.555	436.604	636.081	821.878	1	130.84	6.28154	proline oxidase
AAEL014694-RA	1046	436.963	312.146	386.023	183.136	166.533	219.278	704.678	651.511	856.94	1046	1	166.533	6.28101	hypothetical protein
AAEL000125-RA	452.825	294.056	254.664	216.766	99.3969	72.1781	193.975	400.921	319.555	502.417	502.417	1.10952	72.1781	6.27371	hypothetical protein	AAEL000157-RA hypothetical protein
AAEL000695-RA	553.619	210.9	167.786	235.928	144.667	88.3681	167.329	359.124	327.294	395.669	553.619	1	88.3681	6.26492	conserved hypothetical protein
AAEL009174-RA	460.153	391.916	710.947	631.845	441.713	73.48	146.779	390.557	314.021	541.797	710.947	1.54502	73.48	6.26229	beta-1,3-glucuronyltransferase
AAEL006544-RA	8111.46	4999.95	3574.17	2032.25	1338.86	1295.98	1969.52	5483.9	3670.99	6207.39	8111.46	1	1295.98	6.25893	nucleoporin P54
AAEL010722-RA	1146.99	414.624	503.008	390.152	279.917	183.555	510.234	1008.13	710.825	1710.12	1710.12	1.49096	183.555	6.24875	hypothetical protein
AAEL013012-RA	387.946	304.149	257.427	208.781	118.534	62.2018	69.8941	384.346	221.676	337.692	387.946	1	62.2018	6.23689	brefeldin a-inhibited guanine nucleotide-exchange protein
AAEL012441-RA	364.195	250.697	213.667	133.643	107.083	58.5473	85.4726	317.024	272.06	330.877	364.195	1	58.5473	6.22053	conserved hypothetical protein
AAEL013275-RB	413.668	365.338	289.493	110.116	66.544	156.259	109.984	705.692	504.148	714.249	714.249	1.72662	66.544	6.21646	importin beta-1
AAEL007882-RA	1970.02	1471.59	1080.1	651.001	316.961	435.5	655.906	1641.49	1251.64	1925.45	1970.02	1	316.961	6.21534	histone H1, putative
AAEL000781-RA	240.324	67.5608	70.1392	38.6665	39.7901	40.6025	42.44	136.441	75.2171	122.928	240.324	1	38.6665	6.21531	hypothetical protein
AAEL001129-RA	4422.23	2522.01	2077.58	1289.82	711.859	759.335	966.213	4682.59	3354.03	5862.19	5862.19	1.32562	711.859	6.21223	conserved hypothetical protein
AAEL000844-RA	7244.3	3686.61	2854.62	1783.05	1166.55	1282.31	1931.94	3448.88	4252.84	5445.36	7244.3	1	1166.55	6.21004	ad-003
AAEL004064-RA	807.966	897.485	652.776	393.658	130.13	158.199	408.543	716.427	492.195	898.927	898.927	1.11258	130.13	6.20889	meiotic checkpoint regulator cut4
AAEL012227-RA	8908.88	6182.42	5957.3	3506.42	1728.68	1435.44	1901.75	4953.52	4217.88	5426.61	8908.88	1	1435.44	6.20635	conserved hypothetical protein
AAEL004407-RB	2664.5	1037.65	429.521	564.27	944.592	1844.35	1677.49	1714.32	4485.6	2486.48	4485.6	1.68347	429.521	6.20343	allergen, putative
AAEL000388-RA	5284.7	6981.31	8825.7	5659.76	2228.37	1337.41	854.664	2293.93	3639.88	1951.52	8825.7	1.67005	854.664	6.18336	isoleucyl tRNA synthetase
AAEL015512-RA	29003.1	19868.3	13610.6	5354.65	4694.8	5236.71	12069.8	26797.6	17724.7	31234.1	31234.1	1.07692	4694.8	6.17771	translation initiation factor 5C, putative	AAEL012026-RA translation initiation factor 5C, putative; AAEL012026-RB translation initiation factor 5C, putative; AAEL012026-RC translation initiation factor 5C, putative;
AAEL008634-RA	1300.05	387.941	441.268	284.773	215.317	210.537	371.629	1694.41	1124.51	1634.49	1694.41	1.30334	210.537	6.17492	jnk	SGR|0078|VB|AAEL008634|JNK|ORF; SGR|0078|VB|AAEL008634|JNK|ORF; SGR|0078|VB|AAEL008634|JNK|ORF; SGR|0078|VB|AAEL008634|JNK|ORF; SGR|0078|VB|AAEL008634|JNK|ORF;;
AAEL005888-RA	421.358	170.886	172.186	122.543	68.2454	86.8493	82.688	385.662	218.06	441.268	441.268	1.04725	68.2454	6.17415	dna polymerase theta
AAEL003883-RA	6012.39	976.213	1201.02	2138.8	4139.87	4505.95	1849.49	2578.8	2978.72	3593.34	6012.39	1	976.213	6.15889	conserved hypothetical protein
AAEL004437-RA	6123.06	3253.34	2091.72	994.418	1118.44	1272.95	1468.5	3500.08	3604.02	5826.15	6123.06	1	994.418	6.15743	dual-specificity protein phosphatase, putative
AAEL015042-RA	237.106	66.1908	76.0257	47.0496	38.8755	57.2772	38.5195	163.937	146.306	311.299	311.299	1.31291	38.5195	6.15548	conserved hypothetical protein	AAEL007625-RA conserved hypothetical protein
AAEL012730-RA	1214.21	246.662	333.555	233.566	233.252	197.383	243.405	1022.87	732.525	1046.16	1214.21	1	197.383	6.15156	dbl
AAEL008026-RB	237.379	80.2873	67.4564	62.598	38.6131	48.6417	43.1154	120.244	79.2388	119.376	237.379	1	38.6131	6.14763	conserved hypothetical protein	AAEL008026-RA conserved hypothetical protein
AAEL011651-RA	7090.38	6620.56	3579.26	1393.79	1153.57	1323.49	1885.61	3534.89	2519.57	3803.16	7090.38	1	1153.57	6.14645	l-caldesmon, putative
AAEL007672-RA	1786.25	874.281	954.125	752.9	290.941	330.4	845.152	1403.31	1091.75	1687.08	1786.25	1	290.941	6.13954	myst histone acetyltransferase
AAEL002319-RA	315.913	131.728	103.43	61.2263	51.4888	71.1884	78.5392	343.976	305.23	386.148	386.148	1.22233	51.4888	6.13556	hypothetical protein
AAEL015336-RA	366.651	124.858	159.861	125.038	70.0007	59.9032	87.4597	212.542	112.027	413.539	413.539	1.12788	59.9032	6.12072	conserved hypothetical protein	AAEL009602-RB conserved hypothetical protein; AAEL009602-RA conserved hypothetical protein;;
AAEL006340-RA	415.242	177.286	139.716	146.907	67.8708	70.2354	110.752	342.851	221.336	449.627	449.627	1.08281	67.8708	6.11812	conserved hypothetical protein
AAEL007417-RA	1465.98	401.082	416.028	274.255	258.848	314.665	239.725	1078.88	905.244	955.48	1465.98	1	239.725	6.11527	hypothetical protein
AAEL009630-RA	5411.68	2191.98	885.994	2206.22	2663.72	2743.22	4231.55	2046.06	4724.95	2257.2	5411.68	1	885.994	6.10804	high-affinity cgmp-specific 3,5-cyclic phosphodiesterase
AAEL009701-RA	1012.21	439.626	720.166	764.644	165.838	204.49	231.301	488.929	375.231	580.117	1012.21	1	165.838	6.10364	conserved hypothetical protein
AAEL000769-RA	259.313	93.3264	93.5271	79.6747	114.385	42.4903	128.333	272.863	180.063	399.837	399.837	1.5419	42.4903	6.10289	arginine/serine-rich splicing factor
AAEL010535-RA	9842.3	12134.4	13203.2	6547.86	2581.34	1613.07	2693.08	4586.8	5447.95	4509.25	13203.2	1.34148	1613.07	6.10158	conserved hypothetical protein
AAEL010072-RA	265.617	62.8772	113.223	58.0258	99.0049	45.8149	43.6268	151.152	192.151	359.171	359.171	1.35222	43.6268	6.08838	hypothetical protein
AAEL014362-RA	265.067	74.6887	81.7093	122.864	47.646	43.5451	56.6993	149.491	133.183	270.777	270.777	1.02154	43.5451	6.08717	hypothetical protein
AAEL005744-RA	256.348	243.805	122.215	66.2698	42.1129	69.3912	49.3149	98.3225	124.185	108.92	256.348	1	42.1129	6.08715	dead box atp-dependent rna helicase_E2
AAEL001992-RA	4439.35	729.381	992.584	830.021	1332.15	1779.69	1079.48	5655.32	3049.27	6773.98	6773.98	1.52589	729.381	6.08647	hypothetical protein
AAEL009153-RA	6780.32	4703.6	2723.42	1114.2	1281.4	1635.08	2017.78	3564.48	2769.46	4292.26	6780.32	1	1114.2	6.0854	M-type 9 protein, putative
AAEL012073-RA	3165.82	2507.01	1690.38	1416.44	520.372	524.678	2155.64	2695.93	3005.01	2924.16	3165.82	1	520.372	6.08377	conserved hypothetical protein
AAEL007447-RA	844.215	306.694	348.516	177.373	146.756	138.988	256.773	942.991	667.062	1041.98	1041.98	1.23426	138.988	6.07403	conserved hypothetical protein
AAEL000400-RA	1387.91	528.451	471.339	251.379	228.569	325.26	275.82	927.217	1062.96	1354.75	1387.91	1	228.569	6.07216	hypothetical protein
AAEL005165-RA	38918.2	35621.2	11447.5	6547.47	6411.04	8255.49	14918.2	31784.1	40840.7	32505.1	40840.7	1.0494	6411.04	6.0705	chaperone protein dnaj	AAEL005165-RC chaperone protein dnaj; AAEL005165-RB chaperone protein dnaj;;
AAEL006087-RA	1711.51	1632.23	986.865	494.332	281.984	352.113	369.965	1597.78	1099.37	1812.14	1812.14	1.0588	281.984	6.06955	conserved hypothetical protein
AAEL005518-RA	1038.55	1389.96	439.311	271.904	171.334	327.178	694.218	833.401	861.099	345.272	1389.96	1.33837	171.334	6.06155	hypothetical protein
AAEL005513-RA	292.884	85.3224	100.803	49.8135	48.4131	74.6561	236.949	389.421	297.189	354.741	389.421	1.32961	48.4131	6.04969	mothers against dpp protein
AAEL004700-RA	261.775	55.5869	55.826	58.1974	47.6293	43.3521	49.0472	104.018	73.0104	102.865	261.775	1	43.3521	6.03835	cdkl1/4
AAEL004869-RA	437.492	182.198	203.664	116.455	72.457	82.5665	115.39	463.055	334.759	434.325	463.055	1.05843	72.457	6.03795	hypothetical protein
AAEL015521-RA	286.849	82.2813	123.249	56.011	47.5153	51.8199	56.305	397.063	274.283	426.647	426.647	1.48736	47.5153	6.03699	conserved hypothetical protein
AAEL009231-RA	22220.2	4712.4	3680.71	6110.77	7920.71	10477.4	19622.9	28935.3	21357.8	26212.9	28935.3	1.3022	3680.71	6.03695	Lipid storage droplet-1, putative
AAEL000091-RA	5807.14	4914.08	5369.26	3121.87	1308.08	962.633	2085.44	4516.23	3411.36	7281.97	7281.97	1.25397	962.633	6.03256	sumo-1-activating enzyme E1a
AAEL005070-RA	1143.65	498.675	496.86	360.891	210.495	189.705	315.187	973.122	656.662	1440.44	1440.44	1.25951	189.705	6.02857	conserved hypothetical protein	AAEL005070-RB conserved hypothetical protein
AAEL004927-RA	238.012	59.2523	62.2464	49.5159	39.4969	51.5284	56.1353	231.876	172.188	297.171	297.171	1.24856	39.4969	6.02609	conserved hypothetical protein
AAEL008171-RA	4282.13	2276.08	2025.09	1137.58	719.476	711.552	1116.77	4479.45	3624.72	5237.75	5237.75	1.22316	711.552	6.01802	double-stranded RNA-binding protein zn72d
AAEL002584-RA	256.457	65.2376	62.1778	42.6203	48.5989	46.9015	43.8084	131.963	145.448	198.856	256.457	1	42.6203	6.01724	hypothetical protein
AAEL002182-RA	7900.61	4101.18	1859.36	1313.02	1370.8	1323.82	1621.91	1999	6557.28	3736.58	7900.61	1	1313.02	6.01715	t-diRNAhydrouridine synthase
AAEL004055-RA	1246.61	1749.2	1268.49	560.481	207.829	338.967	291.914	1035.25	541.199	1144.26	1749.2	1.40316	207.829	5.99824	conserved hypothetical protein
AAEL001372-RA	10812.6	3557.22	2662.88	1802.94	2300.71	2525.52	2926.43	8895.08	5506.34	10988.6	10988.6	1.01628	1802.94	5.99723	sentrin/sumo-specific protease senp7
AAEL007961-RA	297.289	131.606	137.801	90.7161	59.1178	133.709	49.6077	289.813	209.953	310.573	310.573	1.04468	49.6077	5.9928	hypothetical protein
AAEL005528-RA	6552.98	3776.48	2603.87	1310.99	1094.87	1268.73	1917.41	6251.31	4760.6	7800.35	7800.35	1.19035	1094.87	5.98517	conserved hypothetical protein
AAEL010003-RA	6366.27	3805.66	3513.62	2075.52	1063.71	1199.61	2510.52	3720.82	2604.19	3870.48	6366.27	1	1063.71	5.98495	splicesome protein, putative
AAEL005236-RA	5883.1	2624.15	2525.06	3149.77	3946.18	1731.3	983.52	4404.69	8206.35	5320.86	8206.35	1.3949	983.52	5.98167	hypothetical protein
AAEL010485-RA	389.182	430.034	126.113	89.6557	85.3045	65.0652	157.73	179.203	206.901	99.9357	430.034	1.10497	65.0652	5.98142	sugar_transporter_E1-2
AAEL005153-RA	263.106	110.599	84.8163	67.1702	44.126	50.1447	307.567	203.558	186.139	323.703	323.703	1.23031	44.126	5.9626	hypothetical protein
AAEL011168-RA	715.023	362.324	418.543	267.76	140.295	120.277	166.569	650.599	467.647	723.586	723.586	1.01198	120.277	5.94481	gtp-binding protein (i) alpha subunit, gnai
AAEL007765-RD	386.33	143.229	141.07	136.381	65.0216	86.5068	244.421	303.672	293.914	375.004	386.33	1	65.0216	5.94157	serine protease inhibitor 4, serpin-4
AAEL011146-RA	802.657	544.351	432.687	234.506	402.836	135.127	337.332	712.538	615.888	791.295	802.657	1	135.127	5.94003	conserved hypothetical protein
AAEL000708-RA	4058.17	4784.82	3332.39	1396.43	781.465	683.497	992.178	1572.01	1252.32	1976.51	4784.82	1.17906	683.497	5.93736	hiv-1 rev binding protein
AAEL012840-RA	290.174	71.6908	122.373	50.4957	57.2993	48.923	61.0003	431.359	239.109	324.157	431.359	1.48655	48.923	5.93123	stathmin_E3
AAEL005801-RA	12741	17355.7	18332.7	13737.2	5616.72	2700.38	2157.27	6849.62	5719.27	4799.09	18332.7	1.43887	2157.27	5.90607	bifunctional aminoacyl-tRNA synthetase
AAEL010003-RB	10510.7	6018.14	5766.64	3288.19	1860.71	1779.87	3658.17	5707.96	3857.95	6418.33	10510.7	1	1779.87	5.9053	splicesome protein, putative
AAEL013045-RA	1929.11	2991.31	1893.54	747.233	326.771	359.594	444.079	1383.88	1315.46	1510.94	2991.31	1.55062	326.771	5.90354	exosome complex exonuclease RRP41, putative_E1
AAEL010093-RA	204.242	50.3971	51.3622	39.3712	34.5973	43.0981	38.7703	188.021	78.9788	225.947	225.947	1.10627	34.5973	5.90341	conserved hypothetical protein
AAEL007564-RA	1208.07	415.499	376.754	337.129	205.195	306.805	544.273	841.698	578.076	1285.97	1285.97	1.06449	205.195	5.8874	zinc finger protein
AAEL013080-RA	2056.09	1119.65	1250.54	736.953	486.118	350.205	513.357	1751.54	1188.4	2147.58	2147.58	1.0445	350.205	5.87111	hypothetical protein
AAEL006129-RA	20400.6	16779.3	15403.5	9783.12	4759.53	3477.49	5218.03	9338.16	16242.8	10602.5	20400.6	1	3477.49	5.86647	conserved hypothetical protein
AAEL009092-RA	1644.45	943.089	927.062	870.683	622.943	280.63	783.103	1512.64	1610.82	1512	1644.45	1	280.63	5.85987	longevity assurance factor 1 (lag1)
AAEL011964-RA	675.152	375.389	378.288	308.601	145.115	115.316	375.606	715.435	508.832	956.494	956.494	1.41671	115.316	5.8548	hypothetical protein
AAEL008833-RA	1608.84	821.985	812.098	544.839	274.922	290.711	536.512	1354.67	947.815	1289.71	1608.84	1	274.922	5.852	conserved hypothetical protein
AAEL007139-RA	416.998	94.5004	89.076	112.996	91.6744	71.2681	132.012	128.907	76.3882	659.838	659.838	1.58236	71.2681	5.85111	sugar_transporter_E4-5
AAEL000301-RA	28067	37630.1	43128.3	20061.2	6907.32	4802.83	12080.4	24341.3	23123.9	17778.3	43128.3	1.53662	4802.83	5.84384	heat shock protein
AAEL012581-RA	5170.1	2287.38	3432.85	2223.34	885.216	1048.04	4588.46	2742.06	2129.46	3565.32	5170.1	1	885.216	5.84049	conserved hypothetical protein
AAEL002769-RA	481.808	139.556	164.705	87.8754	96.2068	92.6018	82.6956	581.683	387.075	626.173	626.173	1.29963	82.6956	5.82629	homeobox protein prospero/prox-1
AAEL005606-RA	244.669	61.3944	69.1403	49.0234	61.2411	76.0851	42.0017	159.755	213.424	294.965	294.965	1.20557	42.0017	5.82523	conserved hypothetical protein
AAEL010563-RA	5241.29	5726.02	4114.92	1681.46	900.174	1053.49	1789.2	3438.88	2563.03	3501.62	5726.02	1.09248	900.174	5.82253	tyrosyl-tRNA synthetase
AAEL002352-RA	1980.27	508.082	602.791	340.484	411.122	451.43	547.468	2896.09	1296.03	3247.91	3247.91	1.64014	340.484	5.81603	hypothetical protein
AAEL003271-RA	411.771	274.29	434.706	396.075	150.653	70.9474	170.957	193.675	151.174	221.644	434.706	1.0557	70.9474	5.80389	conserved hypothetical protein
AAEL006820-RA	28600.9	6526.9	4933.25	8364.74	11075.6	14370.5	23626.7	36117.5	24742.5	31840.2	36117.5	1.26281	4933.25	5.79758	lipid storage droplets surface binding protein 2 (lsd2)
AAEL002980-RA	6568.92	5382.99	6352.88	3349.14	1242.06	1135.64	1522.8	5293.26	3385.03	7970.68	7970.68	1.21339	1135.64	5.78436	U1 small nuclear ribonucleoprotein A
AAEL007813-RA	538.772	316.417	212.321	120.214	107.621	93.2497	162.106	624.863	397.833	495.902	624.863	1.15979	93.2497	5.77774	hypothetical protein
AAEL014046-RA	317.361	74.9176	164.628	54.9457	81.584	84.8705	55.5004	317.392	203.833	301.157	317.392	1.0001	54.9457	5.77591	sex-determining protein fem-1
AAEL011119-RA	226.926	62.5938	51.2883	46.0613	43.9075	64.6865	39.459	114.826	140.828	151.914	226.926	1	39.459	5.75093	hypothetical protein
AAEL014167-RA	7656.33	6095.78	7309.28	3701.25	1488.67	1331.85	1809.88	6166.67	4131.54	9871.02	9871.02	1.28926	1331.85	5.74864	U1 small nuclear ribonucleoprotein A
AAEL004438-RA	8927.31	11311.8	8495.41	3565	1963.15	1555.99	2024.65	6099.02	6133.02	6070.36	11311.8	1.2671	1555.99	5.73739	conserved hypothetical protein
AAEL014066-RA	251.612	59.6885	72.3697	70.5957	48.9008	81.4475	43.9282	212.425	130.141	242.714	251.612	1	43.9282	5.7278	ubiquitin conjugating enzyme 7 interacting protein
AAEL012181-RA	2468.66	753.417	711.055	431.043	794.196	864.403	626.929	2617.9	1905.56	2744.5	2744.5	1.11174	431.043	5.72718	conserved hypothetical protein
AAEL007915-RA	398.892	198.262	217.732	181.531	117.435	69.6763	202.706	301.52	247.331	238.829	398.892	1	69.6763	5.72493	moesin/ezrin/radixin
AAEL008433-RA	215.81	49.9207	53.104	42.7928	39.8582	40.78	37.7077	113.874	193.148	122.756	215.81	1	37.7077	5.72323	hypothetical protein
AAEL010226-RA	265.811	91.2528	94.0818	53.5211	46.4973	71.4994	63.3807	353.859	224.141	315.768	353.859	1.33124	46.4973	5.7167	daughterless
AAEL005385-RA	366.742	80.2437	70.7247	71.3369	98.3906	64.2278	84.0335	211.591	128.381	618.608	618.608	1.68677	64.2278	5.71002	hypothetical protein
AAEL003623-RA	345.032	111.798	138.263	95.321	60.4584	132.251	162.81	472.865	361.196	486.321	486.321	1.40949	60.4584	5.70693	conserved hypothetical protein	AAEL003623-RB conserved hypothetical protein
AAEL011141-RA	2024.8	567.906	714.541	527.613	355.136	505.814	432.403	1734.17	1160.57	2537.59	2537.59	1.25325	355.136	5.70147	hypothetical protein
AAEL013914-RA	2114.87	1204.93	989.691	625.547	371.129	402.824	511.813	1429.09	1090.71	1948.41	2114.87	1	371.129	5.69847	conserved hypothetical protein
AAEL009440-RA	351.177	248.278	307.287	291.861	79.9031	61.6736	97.3473	291.395	175.523	296.624	351.177	1	61.6736	5.69411	conserved hypothetical protein
AAEL005580-RA	680.218	174.365	281.792	147.653	119.517	174.827	175.075	881.922	585.105	948.495	948.495	1.3944	119.517	5.6914	conserved hypothetical protein
AAEL003386-RA	205.757	50.4303	69.2017	49.554	49.9892	36.1549	44.6116	104.366	90.9388	204.678	205.757	1	36.1549	5.69098	hypothetical protein
AAEL012843-RA	733.38	726.291	484.083	401.389	446.419	128.952	456.369	542.858	414.953	653.176	733.38	1	128.952	5.68721	tubulin gamma chain	AAEL013064-RA tubulin gamma chain
AAEL013858-RA	535.543	262.456	345.758	240.147	257.245	100.251	94.2464	585.74	379.722	625.846	625.846	1.16862	94.2464	5.68237	raf
AAEL006750-RA	276.453	233.559	177.76	187.046	84.2997	48.7923	102.817	282.523	199.392	308.428	308.428	1.11566	48.7923	5.66591	hypothetical protein
AAEL009945-RA	1277.86	655.25	497.968	1259.79	1694.39	1086.16	225.577	280.412	1158.36	333.133	1694.39	1.32595	225.577	5.66486	conserved hypothetical protein
AAEL014573-RA	1033.84	272.789	266.322	182.72	356.253	430.589	735.05	739.361	714.49	841.846	1033.84	1	182.72	5.65805	conserved hypothetical protein	AAEL009713-RA conserved hypothetical protein
AAEL008673-RA	846.854	150.912	218.289	171.058	149.839	234.243	241.874	654.743	452.133	815.224	846.854	1	149.839	5.65175	ras-related protein Rab-9, putative
AAEL014228-RA	648.939	140.653	169.492	140.145	114.863	274.313	270.825	307.62	121.859	564.189	648.939	1	114.863	5.64968	pickpocket
AAEL014491-RB	2083.66	560.592	747.762	537.414	454.125	428.602	369.178	2932.01	1595.61	2968.03	2968.03	1.42443	369.178	5.64405	sin3b
AAEL005796-RA	20348.6	13025.1	12382.1	6065.76	3819.32	3607.49	5160.68	15880.6	10672.2	23102.5	23102.5	1.13534	3607.49	5.64064	eukaryotic translation initiation factor 4e type
AAEL006891-RA	316.467	115.808	104.958	78.9832	62.7827	60.9886	56.116	281.681	186.511	336.709	336.709	1.06396	56.116	5.63951	prickle
AAEL000685-RA	3467.64	1521.1	978.106	617.127	888.301	1245.37	1665.15	2161.18	1871.05	3164.7	3467.64	1	617.127	5.619	conserved hypothetical protein
AAEL011956-RA	291.818	103.522	103.147	97.0235	51.9424	54.8693	70.5383	324.177	206.91	314.968	324.177	1.11089	51.9424	5.61811	conserved hypothetical protein
AAEL006499-RA	611.527	555.029	400.219	256.117	192.789	109.245	235.616	813.744	542.602	900.06	900.06	1.47182	109.245	5.59777	hypothetical protein
AAEL007001-RA	12219.4	14500.7	10085.6	4408.25	2704.53	2184.95	2451.16	5366.89	7145.01	6872.43	14500.7	1.18669	2184.95	5.59253	mitochondrial import receptor subunit tom40
AAEL012282-RA	24566.5	38232.4	35733.6	11200.6	5397.31	4393.51	8746.27	19246.6	10347.5	16014.8	38232.4	1.55628	4393.51	5.59155	prohibitin	AAEL012282-RB prohibitin
AAEL007882-RB	452.373	404.163	328.191	200.301	287.278	80.9145	307.237	338.079	286.009	330.942	452.373	1	80.9145	5.59075	histone H1, putative
AAEL009918-RA	923.659	237.981	382.823	202.856	222.694	165.233	310.736	980.994	771.186	1345.03	1345.03	1.4562	165.233	5.59005	conserved hypothetical protein
AAEL009427-RA	902.74	361.552	327.818	215.302	161.512	171.378	180.677	943.889	606.373	930.325	943.889	1.04558	161.512	5.5893	conserved hypothetical protein
AAEL013952-RA	25318.9	36814.4	34437.8	11014.3	5359.07	4535.1	8299.39	19444.2	10869	16583	36814.4	1.45403	4535.1	5.58287	prohibitin
AAEL012142-RA	1844.63	1493.24	1117.99	485.04	330.426	522.969	1055.13	1735.48	1068.53	1785.12	1844.63	1	330.426	5.58259	timeout/timeless-2
AAEL015315-RA	742.408	549.081	584.324	660.312	348.868	133.101	828.736	997.181	1285.12	1273.97	1285.12	1.73101	133.101	5.57778	Malate synthase A_ORF
AAEL003025-RA	231.741	66.3985	58.671	49.1973	41.6695	61.2333	55.6765	128.984	122.022	173.632	231.741	1	41.6695	5.56141	hypothetical protein
AAEL012229-RA	8312.53	1966.38	1735.04	1495.93	1817.55	2263.7	3075.86	4530.55	3297.77	7142.04	8312.53	1	1495.93	5.55675	hypothetical protein
AAEL003812-RA	685.494	179.547	232.245	194.956	174.744	221.162	123.376	494.97	370.356	485.653	685.494	1	123.376	5.55612	hypothetical protein
AAEL006687-RA	1106.51	417.41	382.792	273.893	199.59	342.972	267.446	831.33	556.335	1151.25	1151.25	1.04043	199.59	5.54392	exportin
AAEL010486-RA	5003.23	2800.48	1522.65	902.572	993.221	1145.7	1496.71	3045.24	2531.02	4614.12	5003.23	1	902.572	5.54331	viral IAP-associated factor, putative
AAEL010576-RD	605.604	271.156	229.048	144.518	109.304	135.917	258.249	467.226	400.662	558.657	605.604	1	109.304	5.54055	modifier of mdg4
AAEL009177-RA	585.613	423.869	294.547	159.98	105.786	143.506	789.959	429.912	359.368	646.675	789.959	1.34894	105.786	5.53585	conserved hypothetical protein	AAEL009177-RB conserved hypothetical protein
AAEL015016-RA	228.597	84.7568	78.4521	58.6634	42.3273	45.7676	41.3114	287.938	203.639	304.594	304.594	1.33245	41.3114	5.53352	importin alpha 1a, putative	AAEL012608-RA conserved hypothetical protein
AAEL002910-RA	723.024	1084.08	918.603	518.096	224.793	131.15	263.553	587.238	471.76	740.197	1084.08	1.49936	131.15	5.51294	conserved hypothetical protein
AAEL014737-RA	471.794	505.221	503.108	229.898	85.7217	89.7306	446.251	344.412	279.387	384.18	505.221	1.07085	85.7217	5.50379	regulatory protein, putative	AAEL008891-RA regulatory protein, putative
AAEL001492-RA	476.351	270.657	376.708	245.142	186.366	236.419	86.5534	540.595	269.875	502.177	540.595	1.13487	86.5534	5.50355	cgmp-dependent 3,5-cyclic phosphodiesterase
AAEL001090-RA	301.023	109.089	74.148	56.2215	58.9175	54.6995	114.057	150.985	110.714	163.12	301.023	1	54.6995	5.50321	glutathione-s-transferase theta, gst
AAEL008808-RA	318.011	76.4633	76.4213	110.946	67.9916	146.545	57.8265	214.514	211.007	463.885	463.885	1.45871	57.8265	5.4994	hypothetical protein
AAEL015243-RA	246.868	85.9749	103.14	89.9643	108.438	44.8963	177.076	139.561	115.324	309.005	309.005	1.2517	44.8963	5.49862	hypothetical protein
AAEL001852-RA	28639.7	28900.6	18912.7	5334.59	5211.81	5440.49	11559.7	22669.7	30010.1	25449.8	30010.1	1.04785	5211.81	5.49515	conserved hypothetical protein	AAEL003204-RA conserved hypothetical protein
AAEL002069-RA	2430.7	3319.77	2497.26	1212.81	541.313	442.898	788.05	1384.73	1069.74	1227.05	3319.77	1.36577	442.898	5.48816	malonyl coa-acyl carrier protein transacylase
AAEL002802-RA	459.753	276.834	258.166	188.723	83.8072	131.369	193.676	433.486	293.816	385.24	459.753	1	83.8072	5.48583	wd-repeat protein
AAEL001249-RA	1909.95	1241.86	922.833	621.259	373.139	348.197	715.466	1255.9	938.483	1638.05	1909.95	1	348.197	5.48524	conserved hypothetical protein
AAEL005613-RA	678.337	615.911	518.062	303.132	206.155	123.697	222.131	1090.45	719.428	1165.07	1165.07	1.71754	123.697	5.48386	hypothetical protein
AAEL013144-RA	57496.8	46203.4	36181.2	23401.9	14591.3	14489	10498.2	21578.5	24801	29091.7	57496.8	1	10498.2	5.47681	eukaryotic translation initiation factor 3 subunit
AAEL009971-RA	1367.89	517.176	552.648	427.662	273.027	249.988	690.671	1262.24	1172.1	1469.05	1469.05	1.07396	249.988	5.47179	hypothetical protein
AAEL006184-RA	3161.24	1754.86	1312.46	910.501	578.447	789.597	1355.19	1548.91	1546.98	2098.58	3161.24	1	578.447	5.46504	hypothetical protein
AAEL006600-RA	35660.6	14411.8	13030.6	8971.52	6529.89	6899.21	9114.36	17891.2	28755.3	31516.1	35660.6	1	6529.89	5.46114	Juvenile hormone-inducible protein, putative	AAEL006600-RB Juvenile hormone-inducible protein, putative
AAEL007990-RB	3263.41	791.656	872.961	751.856	598.48	666.52	1085.97	3192.77	2144.75	4028	4028	1.23429	598.48	5.45284	conserved hypothetical protein
AAEL000370-RA	502.059	222.411	181.274	92.1581	92.4764	164.275	259.881	663.815	398.873	478.148	663.815	1.32218	92.1581	5.4478	acyl-CoA oxidase
AAEL001375-RA	3363.16	4900.62	3825.94	3132.04	1555.89	904.858	617.553	1504.57	2580.34	1168.02	4900.62	1.45715	617.553	5.44595	Y-box binding protein
AAEL006742-RA	751.149	441.905	474.206	317.398	137.987	151.269	234.86	1065.8	674.624	960.274	1065.8	1.41889	137.987	5.44363	3-hydroxyisobutyrate dehydrogenase	AAEL008933-RA 3-hydroxyisobutyrate dehydrogenase
AAEL011851-RA	2054.87	1419.09	1663.9	1284.2	433.786	377.73	757.012	1354.28	1200.7	1657.33	2054.87	1	377.73	5.44006	conserved hypothetical protein
AAEL010576-RI	875.201	338.949	351.135	282.119	222.389	161.097	326.75	910.86	746.997	1209.16	1209.16	1.38158	161.097	5.43278	modifier of mdg4
AAEL008792-RA	219.133	68.6678	95.6983	69.552	40.3408	319.923	41.8937	265.3	171.899	255.234	319.923	1.45995	40.3408	5.43204	hypothetical protein
AAEL000116-RA	1002.47	864.667	1020.86	767.643	207.447	184.744	549.138	759.224	611.422	860.937	1020.86	1.01834	184.744	5.42627	conserved hypothetical protein
AAEL013292-RA	855.062	425.48	320.514	188.529	157.601	339.694	200.431	594.9	444.506	776.894	855.062	1	157.601	5.42549	hypothetical protein
AAEL001126-RB	6323.37	1664.97	1853.45	1175.93	1707.34	1615.74	1166.73	7977.27	5736.88	10270.8	10270.8	1.62426	1166.73	5.41972	rest corepressor (corest) protein
AAEL003326-RA	1388.37	369.713	516.987	395.644	304.28	256.314	415.121	1436.8	915.725	1521.32	1521.32	1.09576	256.314	5.41668	protein phosphatase 2c
AAEL000070-RA	420.516	139.276	130.814	84.0703	81.58	77.7086	147.144	320.809	356.51	380.692	420.516	1	77.7086	5.41145	conserved hypothetical protein
AAEL014813-RA	3702.22	2054.29	1147.31	684.249	766.084	818.366	1220.54	2418.97	1847.21	3355.87	3702.22	1	684.249	5.41064	viral IAP-associated factor, putative
AAEL014744-RA	949.979	559.458	500.362	308.852	175.62	187.809	304.615	847.241	531.182	892.841	949.979	1	175.62	5.40928	conserved hypothetical protein
AAEL004722-RA	2904.08	1345.21	1167.69	699.9	697.91	537.148	541.425	2787.2	2108.08	3747.51	3747.51	1.29043	537.148	5.40647	GABA-A receptor interacting factor-1, putative
AAEL002771-RA	2114.3	535.309	775.257	459.725	391.597	603.376	813.837	2138.36	1335.94	2833.71	2833.71	1.34026	391.597	5.39917	microtubule binding protein, putative
AAEL012483-RA	874.393	365.778	431.148	471.791	313.735	394.841	161.952	726.364	420.811	758.458	874.393	1	161.952	5.39908	conserved hypothetical protein
AAEL009582-RA	1287.92	631.356	571.679	439.34	238.555	448.435	524.228	1417.44	938.372	1625.07	1625.07	1.26178	238.555	5.39883	hypothetical protein
AAEL002594-RA	338.145	169.707	205.949	118.426	62.6947	64.255	131.372	319.382	270.278	297.249	338.145	1	62.6947	5.39351	P21-activated kinase, pak
AAEL009871-RA	279.542	278.779	205.165	142.578	51.8508	52.2884	100.704	222.16	177.976	210.688	279.542	1	51.8508	5.39128	80 kda MCM3-associated protein
AAEL008535-RA	778.311	647.895	658.761	406.451	144.405	182.766	323.013	1278.26	737.166	1240.67	1278.26	1.64235	144.405	5.38978	conserved hypothetical protein
AAEL002581-RA	430.323	192.214	200.485	173.539	96.3506	120.286	79.8774	289.602	218.751	285.151	430.323	1	79.8774	5.38729	structural maintenance of chromosomes 6 smc6
AAEL007427-RC	285.76	313.307	164.205	91.4129	53.087	55.6695	69.973	317.906	240.777	400.366	400.366	1.40106	53.087	5.38286	zinc finger protein	AAEL007427-RA zinc finger protein
AAEL010412-RA	2365.35	1214.54	976.245	587.662	439.832	513.42	616.491	2425.66	1756.78	3836.39	3836.39	1.62191	439.832	5.37786	conserved hypothetical protein
AAEL007464-RA	580.709	296.715	221.525	158.358	107.991	135.698	225.433	396.878	314.206	457.104	580.709	1	107.991	5.3774	hypothetical protein
AAEL000521-RA	244.95	63.7818	66.6358	63.0301	49.6303	45.7836	45.6223	313.667	138.309	393.684	393.684	1.6072	45.6223	5.36909	hypothetical protein
AAEL005904-RA	2416.04	1599.23	1780.83	882.431	450.648	480.951	855.148	2633.3	1374.92	2422.95	2633.3	1.08993	450.648	5.36125	conserved hypothetical protein
AAEL007923-RA	13259.3	5770.02	3031.2	2473.32	2874.83	4330.39	12470.2	16055.2	11868.6	19280.4	19280.4	1.4541	2473.32	5.36094	eukaryotic translation initiation factor 4 gamma
AAEL007460-RA	229.275	62.8142	76.6664	49.6947	52.7877	42.7867	47.8174	207.09	135.697	191.204	229.275	1	42.7867	5.35857	hypothetical protein
AAEL000939-RA	457.347	131.395	199.392	90.4087	85.393	135.107	111.568	475.895	315.532	703.115	703.115	1.53738	85.393	5.35578	conserved hypothetical protein
AAEL001127-RA	724	204.125	194.366	135.188	242.601	239.583	204.87	296.103	168.144	440.049	724	1	135.188	5.35551	defective proboscis extension response, putative
AAEL003885-RA	758.19	544.508	401.456	194.696	145.05	156.113	141.643	567.051	421.806	756.727	758.19	1	141.643	5.35283	conserved hypothetical protein
AAEL001406-RA	2679.88	500.992	685.856	575.81	726.943	1019.09	543.058	2401.29	1374.09	3362.89	3362.89	1.25487	500.992	5.34915	conserved hypothetical protein
AAEL001074-RA	211.781	55.4537	73.6678	56.4405	42.8456	45.1251	39.6159	189.556	93.6765	172.126	211.781	1	39.6159	5.34585	cadherin
AAEL000016-RA	5041.7	5160.34	4562.26	2129.75	1134.61	943.887	1268.64	2762.2	4083.69	3114.27	5160.34	1.02353	943.887	5.34143	conserved hypothetical protein
AAEL009260-RA	214.77	65.8362	64.9005	57.6057	40.2204	55.8623	51.7219	176.088	143.4	199.083	214.77	1	40.2204	5.33982	conserved hypothetical protein
AAEL012757-RA	510.724	545.727	393.05	379.054	152.186	491.059	95.7582	256.351	659.184	437.425	659.184	1.29069	95.7582	5.33347	kynurenine 3-monooxygenase
AAEL006026-RA	1213.97	1553.05	1161.51	573.916	227.672	264.039	545.128	604.006	564.173	592.843	1553.05	1.27932	227.672	5.3321	leucine rich protein, putative
AAEL012508-RB	2046.39	1831.31	1576.97	920.013	463.679	383.814	743.064	1121.61	1004.12	1215.63	2046.39	1	383.814	5.33172	hypothetical protein
AAEL009749-RA	1557.85	292.726	431.245	351.926	397.474	739.669	402.679	1924.75	971.748	1690.6	1924.75	1.23551	292.726	5.32188	sodium_channel_E3-4
AAEL012027-RA	18049.4	4305.29	3394.03	5784.34	7961.98	10148.2	15392.5	21231.9	16711.1	19860	21231.9	1.17632	3394.03	5.318	hypothetical protein
AAEL000996-RA	1111.89	1817.41	1363.17	793.609	273.956	209.114	478.646	696.751	674.52	644.229	1817.41	1.63452	209.114	5.31715	conserved hypothetical protein
AAEL013312-RA	567.247	285.961	247.165	135.143	106.767	117.391	147.67	546.322	353.969	566.857	567.247	1	106.767	5.31294	dual-specificity protein phosphatase, putative
AAEL000541-RA	2864.64	775.078	998.54	539.236	722.68	672.51	577.559	3847.2	2792.08	4612.12	4612.12	1.61002	539.236	5.3124	fasciclin, putative
AAEL010450-RA	20811.5	16858.7	16482.4	7662.05	4008.77	3919.82	6713.3	13865.5	9695.55	15953.1	20811.5	1	3919.82	5.30929	mitochondrial import inner membrane translocase subunit tim10
AAEL000763-RA	293.938	97.5021	140.982	67.6372	185.728	55.4019	63.0441	199.25	130.844	226.104	293.938	1	55.4019	5.30555	Plenty of SH3s, putative
AAEL003787-RA	286.329	135.356	121.866	81.8852	54.0163	92.2376	78.6717	190.928	141.338	189.285	286.329	1	54.0163	5.30079	conserved hypothetical protein
AAEL011869-RA	263.521	162.2	86.0868	85.5496	49.7449	74.0444	86.06	104.997	100.409	158.149	263.521	1	49.7449	5.29744	conserved hypothetical protein
AAEL013061-RA	3439	3764.32	4023.78	4075.76	1171.87	649.375	1380.7	1898.31	1683.35	3124.56	4075.76	1.18516	649.375	5.29586	SM protein G, putative
AAEL012032-RA	20582	4937.9	3886.94	6122.15	7894.89	10085.8	17834.7	26409.2	20730.2	24324.1	26409.2	1.28312	3886.94	5.29517	hypothetical protein
AAEL005712-RA	326.852	130.728	110.418	72.5129	99.7205	89.7892	62.0125	558.611	323.217	553.064	558.611	1.70906	62.0125	5.27075	microtubule associated protein xmap215
AAEL015198-RA	1909.84	2723.04	1438.18	750.785	363.015	395.544	919.69	1416.92	880.769	1529.44	2723.04	1.4258	363.015	5.26104	conserved hypothetical protein
AAEL004134-RA	289.452	343.313	213.8	80.7383	55.0965	305.174	73.6779	220.344	214.513	150.178	343.313	1.18608	55.0965	5.25355	lupus la ribonucleoprotein
AAEL015523-RA	211.453	67.2033	77.864	54.9506	40.262	45.7588	45.4871	169.722	113.034	192.462	211.453	1	40.262	5.25193	conserved hypothetical protein
AAEL008334-RA	209.297	72.3011	76.3914	55.8829	39.9535	41.7177	53.5226	214.326	140.658	260.643	260.643	1.24533	39.9535	5.2385	hypothetical protein
AAEL003882-RA	1018.61	690.899	591.175	478.586	194.475	373.116	501.903	1037.52	887.986	755.185	1037.52	1.01857	194.475	5.23772	conserved hypothetical protein
AAEL010446-RA	296.441	111.76	133.555	141.436	56.6076	84.61	83.2554	304.121	209.435	327.354	327.354	1.10428	56.6076	5.23676	protein phosphatase 2c
AAEL002162-RA	2364.32	1549.86	1262.97	649.374	484.301	451.509	665.089	3357.22	2392.8	4017.07	4017.07	1.69904	451.509	5.23649	hypothetical protein
AAEL012800-RA	3325.58	3665.31	2905.97	1165.64	663.268	635.34	1525.62	1920.82	1786.71	2422.92	3665.31	1.10216	635.34	5.23433	conserved hypothetical protein
AAEL012397-RA	571.321	370.959	440.293	266.455	109.168	119.377	157.644	629.618	381.421	789.334	789.334	1.38159	109.168	5.23343	ng,ng-dimethylarginine dimethylaminohydrolase
AAEL001034-RA	191.04	53.52	48.494	44.3609	36.5333	47.7228	38.2331	215.788	192.592	233.156	233.156	1.22046	36.5333	5.22921	adenylate cyclase type vi
AAEL004405-RA	334.75	130.88	166.445	96.1189	64.0792	208.487	488.622	261.639	162.287	273.343	488.622	1.45966	64.0792	5.224	conserved hypothetical protein
AAEL007012-RA	1311.3	321.04	655.797	572.263	360.698	251.189	381.059	1316.8	812.708	1734.91	1734.91	1.32304	251.189	5.22039	hypothetical protein
AAEL004849-RA	371.203	161.285	174.602	133.203	187.077	71.2032	213.023	226.003	202.517	272.226	371.203	1	71.2032	5.21329	hypothetical protein
AAEL015340-RA	263.254	84.5047	128.05	79.1963	60.4852	50.5165	76.7077	346.002	178.251	361.756	361.756	1.37417	50.5165	5.21124	hypothetical protein
AAEL010326-RA	196.185	51.6121	43.412	39.6099	37.664	41.2672	77.49	125.375	79.295	319.288	319.288	1.62749	37.664	5.2088	conserved hypothetical protein
AAEL000276-RA	2059.95	1293.78	986.83	738.619	462.766	395.481	473.358	1513.83	1216.77	1710.23	2059.95	1	395.481	5.20873	conserved hypothetical protein
AAEL013019-RA	1629.31	487.585	474.913	345.416	315.799	312.961	345.179	1494.07	994.393	2036.04	2036.04	1.24963	312.961	5.20611	hypothetical protein
AAEL004623-RA	894.882	224.963	358.672	198.279	171.955	274.051	179.705	1034.9	653.692	1250.72	1250.72	1.39763	171.955	5.20416	band 4.1-like protein 5, putative
AAEL006651-RA	1019.93	299.379	331.183	307.417	196.31	315.034	413.498	873.787	660.031	966.519	1019.93	1	196.31	5.19553	dystrophin
AAEL006684-RA	2918.05	1320.1	1356.21	810.699	561.871	860.995	772.825	4477.25	2655.84	5074.67	5074.67	1.73906	561.871	5.19345	3-hydroxyisobutyrate dehydrogenase
AAEL015293-RA	320.916	212.217	169.119	128.899	61.831	64.2772	91.6201	310.33	229.157	296.278	320.916	1	61.831	5.19022	zinc finger protein
AAEL014536-RA	2371.74	1519.58	1145.12	696.159	749.041	457.033	1012.07	2076.23	1202.11	2219.41	2371.74	1	457.033	5.18944	embryonic ectoderm development protein
AAEL008095-RA	564.355	750.16	554.811	286.368	137.149	108.771	345.203	706.532	499.618	668.331	750.16	1.32924	108.771	5.18847	conserved hypothetical protein
AAEL014483-RA	247.515	127.478	133.553	83.8637	121.674	47.7613	77.1408	211.019	152.03	259.639	259.639	1.04898	47.7613	5.18234	conserved hypothetical protein
AAEL006502-RA	6455.22	6626.49	3453.75	1766.37	1246.19	1377.33	2055.76	3257.54	3265	4263.16	6626.49	1.02653	1246.19	5.17998	conserved hypothetical protein
AAEL014932-RB	27541.2	26005.1	16962.3	8071.85	5805.1	6038.26	5317.21	12217.7	16292.4	13963.3	27541.2	1	5317.21	5.17963	transcription factor btf3	AAEL014932-RA transcription factor btf3; AAEL012271-RA transcription factor btf3;;
AAEL001283-RA	322.76	132.522	130.127	89.2508	76.6134	62.4588	104.318	365.434	309.079	425.969	425.969	1.31977	62.4588	5.16756	conserved hypothetical protein
AAEL008317-RA	2185.57	3038.1	2852.52	1607.4	673.95	424.089	791.281	1127.03	1361.44	744.266	3038.1	1.39008	424.089	5.15356	conserved hypothetical protein
AAEL010576-RE	392.161	186.527	168.418	136.241	76.1101	88.1303	188.091	411.548	307.31	609.543	609.543	1.55432	76.1101	5.15255	modifier of mdg4
AAEL008602-RA	296.474	157.415	227.771	183.414	58.5994	57.5772	149.408	290.264	215.78	316.027	316.027	1.06595	57.5772	5.14915	conserved hypothetical protein
AAEL012006-RB	365.924	113.21	157.862	213.615	72.5954	71.6539	71.0716	429.822	255.605	623.969	623.969	1.70519	71.0716	5.14866	conserved hypothetical protein
AAEL003769-RA	7198.28	5781.18	4293.98	2634	1794.71	1398.41	2319.2	3328.33	3920.12	2995.49	7198.28	1	1398.41	5.14747	methionine aminopeptidase
AAEL007496-RA	2798.23	2333.32	1741.55	1061.26	543.841	558.417	1055.49	1436.68	1246.65	1941.24	2798.23	1	543.841	5.1453	DNA-directed RNA polymerase III, 62-kS-subunit, putative
AAEL001326-RA	1623.48	1374.24	1550.69	1450.51	783.297	315.533	344.842	767.026	803.337	975.365	1623.48	1	315.533	5.1452	conserved hypothetical protein
AAEL015380-RA	223.829	129.152	122.997	70.6755	43.5189	57.4817	74.3917	238.106	182.219	277.406	277.406	1.23937	43.5189	5.14325	conserved hypothetical protein
AAEL014566-RA	251.134	103.291	89.0615	117.537	48.8488	56.7881	68.9089	295.171	202.844	410.653	410.653	1.63519	48.8488	5.14105	wingless
AAEL000393-RA	562.587	272.135	265.097	109.523	314.117	127.192	142.696	403.544	457.806	484.532	562.587	1	109.523	5.1367	suppressors of cytokine signalling
AAEL012255-RA	20267.9	5566.01	7598.33	4210.6	3947.18	8769.68	28502.2	34077.9	23571.4	12385.6	34077.9	1.68137	3947.18	5.13478	conserved hypothetical protein
AAEL013280-RA	348.003	200.865	191.343	279.724	417.956	250.313	67.9151	339.888	281.442	365.94	417.956	1.20101	67.9151	5.12408	rho guanine exchange factor
AAEL003671-RA	250.78	259.727	173.353	109.427	69.6997	49.0186	62.0541	400.639	266.323	336.727	400.639	1.59757	49.0186	5.11603	hypothetical protein
AAEL010954-RA	6306.98	6505.88	2903.49	1395.93	1233.53	1513.15	1848.27	2363.95	3872.07	4014.17	6505.88	1.03154	1233.53	5.11294	conserved hypothetical protein
AAEL005972-RA	245.632	398.364	218.289	95.4241	48.0576	78.3836	61.6089	247.75	158.842	256.089	398.364	1.62179	48.0576	5.11119	hypothetical protein
AAEL007521-RB	1322.69	612.129	596.777	311.029	269.303	371.122	258.984	1648.46	1052.53	1741.18	1741.18	1.31639	258.984	5.10722	importin beta-2
AAEL010453-RA	17104.9	14696.3	17617.5	11893.1	4875.26	3349.33	6523.35	13179.3	8670.91	18656.8	18656.8	1.09073	3349.33	5.10694	mago nashi, putative	AAEL011544-RA mago nashi, putative
AAEL003393-RA	49687.7	62200.6	59508.4	56001.7	18991.7	9730.71	14426.2	31923.8	38766.5	23366.2	62200.6	1.25183	9730.71	5.10628	atp synthase beta subunit
AAEL012300-RA	447.934	155.557	116.052	111.687	118.714	87.7999	111.531	184.981	195.504	219.528	447.934	1	87.7999	5.10176	conserved hypothetical protein
AAEL004407-RA	1749.01	730.06	343.166	454.869	853.339	1250.32	1267.25	972.968	2806.42	1338.58	2806.42	1.60458	343.166	5.09669	allergen, putative
AAEL002330-RA	1620.49	530.891	493.966	318.539	340.819	501.58	745.828	1033.8	778.463	1587.03	1620.49	1	318.539	5.08726	conserved hypothetical protein
AAEL015082-RA	244.787	80.3953	117.965	66.7049	55.3751	61.375	48.1651	303.952	216.596	308.833	308.833	1.26164	48.1651	5.08226	hypothetical protein
AAEL004850-RA	430.551	161.207	207.292	84.7848	173.078	91.6879	99.9476	306.954	270.041	523.671	523.671	1.21628	84.7848	5.07817	hypothetical protein
AAEL010576-RG	644.967	292.007	302.896	262.702	179.748	127.008	271.348	717.945	506.741	1117.56	1117.56	1.73274	127.008	5.07815	modifier of mdg4
AAEL010933-RA	264.707	67.4983	78.0321	52.1984	55.6193	99.0945	59.4356	226.064	161.417	255.89	264.707	1	52.1984	5.07116	hypothetical protein
AAEL007343-RA	1141.55	429.34	454.476	487.388	431.959	494.484	225.169	997.712	542.346	1141.28	1141.55	1	225.169	5.06975	conserved hypothetical protein
AAEL003752-RA	14207.9	19792.4	9636.83	3857.38	2802.78	2979.2	5085.18	8255.32	7594.3	9079.36	19792.4	1.39306	2802.78	5.06921	conserved hypothetical protein
AAEL004649-RA	435.12	312.7	270.437	233.423	85.8481	122.732	245.221	564.211	424.576	748.532	748.532	1.72029	85.8481	5.06849	hypothetical protein
AAEL008960-RA	2631.19	2381.57	1337.59	735.324	853.251	519.613	780.14	2813.69	2321.83	4525.43	4525.43	1.71992	519.613	5.06376	regulator of telomere elongation helicase 1 rtel1
AAEL012646-RB	188.404	44.9859	84.3445	66.352	38.8301	43.182	37.2262	62.2406	63.3609	208.156	208.156	1.10484	37.2262	5.06105	conserved hypothetical protein	AAEL012646-RA conserved hypothetical protein
AAEL009878-RA	468.452	710.22	559.326	618.601	149.63	92.5671	284.284	309.674	307.899	277.949	710.22	1.5161	92.5671	5.06067	conserved hypothetical protein
AAEL006780-RA	227.761	146.969	116.712	86.7011	45.0415	52.5445	60.6862	285.022	197.874	281.116	285.022	1.25141	45.0415	5.0567	hypothetical protein
AAEL000994-RA	263.868	67.1559	150.823	64.0152	52.2277	67.1523	70.2898	219.546	189.576	224.703	263.868	1	52.2277	5.05226	conserved hypothetical protein
AAEL008126-RA	184.432	62.7952	54.392	39.0492	40.0796	36.555	38.3934	145.596	95.4987	109.18	184.432	1	36.555	5.04533	conserved hypothetical protein
AAEL000853-RA	2379.45	1626.35	2312.21	2370.99	709.845	472.776	795.061	1347.61	1374.41	2320.25	2379.45	1	472.776	5.03293	skinny hedgehog/sightless/rasp
AAEL008110-RA	1284.11	421.472	405.891	255.776	305.156	553.211	588.41	1509.42	1069.68	1292.02	1509.42	1.17546	255.776	5.02045	centrosomin (arrow protein)
AAEL006884-RA	195.993	57.6342	64.1131	39.0535	84.6911	59.7047	43.052	201.452	118.974	166.576	201.452	1.02785	39.0535	5.01857	conserved hypothetical protein
AAEL012919-RA	8724.19	7639.62	7665.06	4449.05	2041.24	1738.66	2835.81	6134.12	5176.24	9788.95	9788.95	1.12205	1738.66	5.01777	conserved hypothetical protein
AAEL002056-RA	777.081	1049.54	484.261	213.473	186.758	154.896	328.359	495.984	396.632	500.304	1049.54	1.35062	154.896	5.01678	conserved hypothetical protein
AAEL010121-RA	324.485	234.199	261.276	289.609	120.991	64.7208	110.876	324.115	181.855	335.343	335.343	1.03346	64.7208	5.01361	hypothetical protein
AAEL005016-RA	236.322	257.61	362.4	215.977	313.262	47.1992	69.9726	177.155	118.545	197.318	362.4	1.5335	47.1992	5.00692	conserved hypothetical protein
AAEL013808-RA	490.928	130.139	126.117	108.94	133.559	235.734	98.0726	481.141	319.382	457.014	490.928	1	98.0726	5.00576	fascin
AAEL004434-RA	57370	72220.3	61251.2	47484.1	24955.3	11466.8	17733.2	93321.2	61814.5	44453	93321.2	1.62665	11466.8	5.00312	transketolase
AAEL008832-RA	364.604	278.283	224.861	206.612	96.8722	105.739	72.892	338.821	250.125	244.659	364.604	1	72.892	5.00197	forkhead box protein (AaegFOXN1)
AAEL003540-RA	2161.71	809.842	896.192	711.185	579.695	432.607	528.539	2516.89	1468.13	3186.4	3186.4	1.47402	432.607	4.99695	conserved hypothetical protein
AAEL000659-RA	1839.32	2911.26	1570.58	673.923	368.236	385.317	634.121	1030.81	785.969	766.371	2911.26	1.58279	368.236	4.99495	exosome complex exonuclease rrp43 (ribosomal rna processing protein 43)	DS|0618|VB|AAEL000659|exosome complex exonuclease rrp43|E2; DS|0844|AAEL000659|Exosome complex exonuclease rrp43 (ribosomal RNA processing protein 43)|E2; DS|0618|VB|AAEL000659|exosome complex exonuclease rrp43|E2; DS|0844|AAEL000659|Exosome complex exonuclease rrp43 (ribosomal RNA processing protein 43)|E2
AAEL004290-RA	8735.16	2438.38	2446.55	2329.65	1784.33	1748.93	2584.39	5524.63	3505.6	6251.63	8735.16	1	1748.93	4.99458	histone-lysine n-methyltransferase
AAEL011742-RA	21864.1	10012.3	7606.48	4377.6	5358.11	5584.19	6408.21	11254.6	12553.2	13705.1	21864.1	1	4377.6	4.99453	eukaryotic peptide chain release factor subunit
AAEL009469-RA	1690.98	1241.79	736.155	552.8	338.642	381.403	913.401	905.435	1105.91	1216.78	1690.98	1	338.642	4.99342	cell division control protein
AAEL004433-RA	18914.7	19018.9	18928.8	7829.43	3998.36	3788.78	8912.26	13796.5	9479.51	14207.5	19018.9	1.00551	3788.78	4.9923	Mitochondrial ribosomal protein, L14, putative_E2
AAEL010637-RA	395.271	232.929	250.212	140.116	184.61	79.1925	209.856	277.333	245.03	334.802	395.271	1	79.1925	4.99127	zinc finger protein, putative
AAEL015297-RA	2911.2	1214.08	908.697	583.515	1096.4	939.622	2297.27	2239.14	4629.57	2307.68	4629.57	1.59026	583.515	4.98907	DNA-dependent RNA polymerase, putative
AAEL006640-RA	1650.63	2570.81	1420.92	539.647	331.101	536.787	671.066	1169.83	1064.03	1363.4	2570.81	1.55748	331.101	4.98527	dead box atp-dependent rna helicase
AAEL008592-RA	1060.1	609.817	430.121	293.865	212.951	336.94	470.165	844.563	696.764	1036.56	1060.1	1	212.951	4.97812	ribonuclease iii
AAEL010809-RA	812.561	1138.91	1313.96	997.851	486.042	163.824	577.024	777.757	486.577	701.148	1313.96	1.61706	163.824	4.95997	set
AAEL002522-RA	218.027	58.3016	71.3392	64.9797	60.0056	52.9999	43.965	201.496	127.149	189.957	218.027	1	43.965	4.95909	adenosine deaminase acting on rna (adar)-2
AAEL009367-RA	444.984	136.597	181.749	142.372	96.3391	111.994	89.7664	513.173	392.145	632.695	632.695	1.42184	89.7664	4.95714	myelin proteolipid
AAEL002375-RA	1166.2	1084.14	807.955	637.613	257.444	235.259	419.495	459.924	869.174	669.552	1166.2	1	235.259	4.9571	NBP2b protein, putative
AAEL007501-RA	871.086	1360.74	854.663	542.599	197.352	175.888	360.401	597.979	431.603	565.934	1360.74	1.56212	175.888	4.9525	nikI, nikkomycin biosynthesis protein P6, putative
AAEL013962-RA	1637.09	938.616	572.422	473.565	331.09	379.139	871.523	1048.6	711.976	1727.71	1727.71	1.05535	331.09	4.94455	mutagen-sensitive, putative
AAEL011701-RA	14017.2	16253.9	8349.13	4464.55	2836.65	2866.74	3967.03	8977.24	5590.95	12986.4	16253.9	1.15957	2836.65	4.94147	conserved hypothetical protein
AAEL010133-RA	310.739	289.484	241.306	205.739	113.737	62.9596	151.52	261.345	200.149	270.984	310.739	1	62.9596	4.93553	conserved hypothetical protein
AAEL005080-RA	511.157	456.931	414.052	215.648	103.575	146.615	116.191	516.77	320.084	483.018	516.77	1.01098	103.575	4.93516	protein phosphatase-5
AAEL002016-RA	6436.43	5464.45	4763.49	2557.19	1440.2	1304.24	2024.39	5017.53	3079.67	5172.95	6436.43	1	1304.24	4.93499	disulfide oxidoreductase
AAEL012140-RA	2857.73	2547.13	1591.32	981.812	675.32	580.057	936.762	2378.78	1916.19	3552.01	3552.01	1.24295	580.057	4.92664	tRNA-dihydrouridine synthase
AAEL001472-RA	187.212	125.224	95.1088	47.581	38.0282	45.4347	40.5397	215.694	146.987	255.785	255.785	1.36628	38.0282	4.92299	phosphatidyltransferase
AAEL006112-RA	182.756	77.2619	67.7241	53.6235	37.124	41.0531	41.8966	219.946	120.71	233.812	233.812	1.27937	37.124	4.92286	hypothetical protein
AAEL000984-RA	222.164	83.4275	90.6713	143.532	45.1414	60.92	46.2695	222.929	160.502	233.729	233.729	1.05206	45.1414	4.92151	conserved hypothetical protein
AAEL001126-RA	2854.87	895.768	946.796	580.324	709.427	794.13	876.46	3952.77	3264.15	4639.04	4639.04	1.62496	580.324	4.91945	rest corepressor (corest) protein
AAEL007360-RA	295.664	116.768	161.68	80.0567	69.1838	60.2302	71.3921	376.067	257.363	445.31	445.31	1.50614	60.2302	4.9089	lethal(3)malignant brain tumor
AAEL007429-RA	2535.55	591.322	655.448	692.796	890.075	928.272	517.229	2082.22	1443.68	2398.27	2535.55	1	517.229	4.90217	thyroid receptor interacting protein
AAEL002125-RA	473.215	248.519	244.024	109.794	106.204	96.5592	125.855	665.057	508.151	776.896	776.896	1.64174	96.5592	4.90077	conserved hypothetical protein
AAEL003463-RA	1069.66	515.88	469.038	426.223	266.08	218.643	489.046	823.343	549.518	926.321	1069.66	1	218.643	4.89224	hypothetical protein
AAEL004244-RA	289.772	137.299	124.162	87.0838	73.01	59.2576	61.2525	270.143	143.732	236.803	289.772	1	59.2576	4.89005	hypothetical protein
AAEL005445-RA	1141.37	324.292	409.696	364.621	292.805	233.509	568.721	632.997	684.391	868.431	1141.37	1	233.509	4.88791	hypothetical protein
AAEL000795-RA	79193	19966.2	16207.4	16801.3	34979.4	42713.1	47601.2	93236.5	65919.3	103853	103853	1.31139	16207.4	4.88621	ubiquitin
AAEL010296-RA	24000.2	24851	33555.1	24902.4	6710.53	4914.28	7108.47	11163	15630.3	13603.9	33555.1	1.39812	4914.28	4.88377	Carboxylase:pyruvate/acetyl-coa/propionyl-coa A_ORF
AAEL013534-RA	2294.1	681.333	799.166	828.057	812.136	823.929	470.33	1995.26	1264.5	2217.78	2294.1	1	470.33	4.87765	tgf-beta resistance-associated protein trag
AAEL001185-RA	551.983	269.712	343.985	225.022	163.052	113.259	199.701	597.464	406.38	738.873	738.873	1.33858	113.259	4.87362	conserved hypothetical protein
AAEL011425-RA	5052.63	3905.12	2807.62	1574.72	1321.68	1037.72	2273.05	4196.62	3771.57	4757.28	5052.63	1	1037.72	4.86899	structure-specific recognition protein
AAEL006554-RA	1080.98	485.869	423.205	242.384	288.515	443.478	222.165	1145.21	652.8	1343.35	1343.35	1.24272	222.165	4.86565	conserved hypothetical protein
AAEL008058-RA	272.099	200.773	147.405	113.554	66.1645	55.9519	83.9847	340.251	277.684	411.778	411.778	1.51334	55.9519	4.86308	liprin alpha (lar-interacting protein alpha) (synapse defective protein 2)	AAEL008058-RB liprin alpha (lar-interacting protein alpha) (synapse defective protein 2); AAEL008058-RC liprin alpha (lar-interacting protein alpha) (synapse defective protein 2);;
AAEL000584-RA	266.2	81.7215	110.456	55.0286	73.2058	229.986	54.9091	459.334	301.528	449.869	459.334	1.72552	54.9091	4.84801	sex-determining region y protein, sry
AAEL015671-RA	749.453	843.549	642.173	507.144	167.503	154.805	307.94	465.428	417.366	565.603	843.549	1.12555	154.805	4.84126	dna polymerase gamma
AAEL012992-RA	213.416	338.43	305.814	127.058	47.2968	44.0887	59.2351	169.392	137.925	230.952	338.43	1.58577	44.0887	4.84061	conserved hypothetical protein
AAEL014168-RA	3908.95	1082.73	1011.89	808.327	1049.07	1194.28	1070.74	3548.12	3045.38	3370.28	3908.95	1	808.327	4.83586	conserved hypothetical protein	AAEL004838-RA conserved hypothetical protein
AAEL014308-RA	290.86	96.6393	131.739	133.518	85.9024	71.8166	60.1506	251.534	208.642	285.146	290.86	1	60.1506	4.83553	hypothetical protein
AAEL000337-RA	539.788	573.412	512.893	456.398	136.513	111.636	409.053	370.268	401.594	481.104	573.412	1.06229	111.636	4.83525	hypothetical protein
AAEL013102-RA	573.359	199.795	173.41	124.714	118.653	128.806	214.989	461.232	426.51	397.66	573.359	1	118.653	4.83225	conserved hypothetical protein
AAEL000782-RA	6662.98	7339	4518.96	2101	1380.18	1525.22	2382.21	5379.61	3355.11	6212.45	7339	1.10146	1380.18	4.82762	conserved hypothetical protein
AAEL010921-RA	229.583	63.5046	154.009	74.2985	323.267	50.9499	236.293	98.8182	47.5934	173.853	323.267	1.40806	47.5934	4.82383	Organic_transpt_E1
AAEL002832-RA	5363.97	5133.17	4721.57	8585.45	6761.66	6745.47	5700.22	1112.05	3822.49	1353.49	8585.45	1.60058	1112.05	4.82348	40S ribosomal protein S26_E1
AAEL008905-RA	840.021	426.235	501.221	309.407	174.224	271.579	236.198	1299.45	778.708	1235.41	1299.45	1.54692	174.224	4.82151	host cell factor C1
AAEL014040-RA	1238.45	1885.43	1515.14	770.874	407.774	257.057	555.535	882.856	697.452	965.814	1885.43	1.52241	257.057	4.81781	conserved hypothetical protein
AAEL008630-RA	308.57	141.241	161.814	99.4621	64.0524	78.3059	92.1402	247.333	172.379	278.857	308.57	1	64.0524	4.81746	gtp-binding protein alpha subunit, gna
AAEL010576-RO	869.122	325.68	343.911	213.668	180.418	247.252	331.838	1061.97	573.512	1250.05	1250.05	1.43829	180.418	4.81728	modifier of mdg4
AAEL015645-RA	912.752	1238	580.843	189.583	211.686	313.672	231.507	483.88	526.013	415.139	1238	1.35633	189.583	4.81453	rna binding motif protein
AAEL013473-RA	352.498	170.775	129.958	148.187	73.2284	125.865	148.682	318.274	307.219	281.978	352.498	1	73.2284	4.81368	camp-specific 3,5-cyclic phosphodiesterase
AAEL010501-RA	1219.18	659.87	645.73	511.715	668.784	253.312	552.303	905.345	754.139	1046.05	1219.18	1	253.312	4.81296	zinc finger protein
AAEL006734-RA	7143.63	6600.27	6407.71	4148.18	1750.78	1484.6	2856.5	5019.71	5441.12	5765.76	7143.63	1	1484.6	4.81181	cytochrome oxidase biogenesis protein (oxa1 mitochondrial)
AAEL011603-RA	364.357	377.119	210.241	140.533	75.8156	92.1406	221.778	327.731	254.519	365.558	377.119	1.03502	75.8156	4.80583	prokaryotic dna topoisomerase
AAEL014733-RA	2811.76	1656.83	1604.41	989.077	777.172	585.202	1227.14	1938.91	1583.53	2263.78	2811.76	1	585.202	4.80477	nuclear pore complex protein nup214
AAEL007641-RA	254.96	74.5513	128.2	53.0823	70.2023	79.7776	66.2085	166.361	134.081	240.909	254.96	1	53.0823	4.80311	conserved hypothetical protein
AAEL011990-RA	199.832	102.224	88.6429	95.3243	49.9264	54.0934	41.6339	226.934	125.953	225.416	226.934	1.13563	41.6339	4.79973	carbohydrate sulfotransferase
AAEL011682-RA	1129.54	1312.76	896.137	620.824	275.932	235.352	411.094	819.731	773.139	815.281	1312.76	1.16221	235.352	4.79937	nuclear pore complex protein nup93 (nucleoporin nup93) (dead eye protein)
AAEL005632-RA	12147.4	3576.06	3231.88	2714.32	2531.62	2788.91	3732.25	6033.34	5576.13	8616.28	12147.4	1	2531.62	4.79826	hypothetical protein
AAEL011794-RA	824.905	346.56	393.411	172.652	292.499	386.131	239.876	1152.9	680.032	1172.94	1172.94	1.42192	172.652	4.77785	predicted protein	AAEL012336-RA hypothetical protein
AAEL013814-RA	346.889	273.008	451.268	523.442	270.276	72.6281	167.689	353.456	286.199	511.433	523.442	1.50896	72.6281	4.77623	phosphomevalonate kinase, putative
AAEL014596-RA	222.492	58.4333	97.3829	65.8333	68.9296	46.6016	54.811	167.037	125.791	253.965	253.965	1.14146	46.6016	4.77434	hypothetical protein
AAEL004129-RB	243.41	85.3806	75.8681	50.9885	102.863	177.079	167.428	211.928	211.351	207.637	243.41	1	50.9885	4.77383	conserved hypothetical protein	AAEL004129-RA conserved hypothetical protein
AAEL014248-RA	1017.38	594.02	741.236	552.824	213.192	399.168	1130.59	966.226	1157.01	519.856	1157.01	1.13724	213.192	4.77214	conserved hypothetical protein
AAEL011815-RA	2498.92	3525.36	2807.32	1284.48	998.755	523.945	699.654	1610.79	1363.46	1537.09	3525.36	1.41075	523.945	4.76943	poly [adp-ribose] polymerase
AAEL009370-RA	1783.95	402.078	555.177	433.895	462.258	524.438	374.141	1748.22	1089.69	2197.55	2197.55	1.23185	374.141	4.76812	pur-alpha	AAEL012134-RA pur-alpha
AAEL006868-RA	271.223	142.902	127.62	121.226	64.3919	56.903	75.5083	205.203	188.785	218.734	271.223	1	56.903	4.76642	beta-adrenergic receptor kinase
AAEL004586-RA	9460.82	2560.43	3033.59	2014.39	2160.02	1990.32	2894.09	9125.08	5969.48	9273.1	9460.82	1	1990.32	4.75341	histone deacetylase
AAEL004946-RA	335.551	166.763	135.754	129.016	130.195	127.25	70.6076	291.299	232.356	292.395	335.551	1	70.6076	4.75233	conserved hypothetical protein
AAEL001440-RA	2161.2	922.438	777.701	529.085	454.924	478.33	526.79	1289.76	1081.76	1444.28	2161.2	1	454.924	4.75069	E1a binding protein P400
AAEL008015-RA	533.382	208.569	221.775	112.291	126.296	133.771	250.204	722.598	511.474	639.412	722.598	1.35475	112.291	4.74998	hypothetical protein
AAEL011233-RA	949.371	1196.43	1299.45	923.345	370.252	200.287	525.146	621.413	674.287	967.097	1299.45	1.36875	200.287	4.74005	SM protein G, putative
AAEL006286-RA	436.98	285.409	247.661	211.596	92.2608	151.729	271.519	281.315	339.506	442.64	442.64	1.01295	92.2608	4.73636	conserved hypothetical protein
AAEL002045-RA	362.36	184.652	195.562	149.254	127.728	76.5833	233.796	203.045	144.369	243.119	362.36	1	76.5833	4.73159	hypothetical protein
AAEL015013-RA	1210.93	1138.89	780.376	617.009	375.005	255.956	628.291	862.221	639.499	861.148	1210.93	1	255.956	4.731	conserved hypothetical protein
AAEL006080-RA	2772.86	2293.32	1839.4	1120.09	773.977	586.131	818.874	2588.73	1667.71	3791.82	3791.82	1.36748	586.131	4.73078	dna repair protein rad51
AAEL007128-RA	448.495	111.827	127.249	324.278	478.482	714.745	314.915	184.73	94.828	771.81	771.81	1.72089	94.828	4.72956	sugar_transporter_E2
AAEL000295-RA	522.517	353.146	232.015	191.822	179.251	110.521	189.171	366.513	325.946	326.89	522.517	1	110.521	4.72775	hypothetical protein
AAEL004059-RB	84030.2	60731.7	35451	17783.3	36936.8	34551.7	56211.4	69827.9	104283	91558.5	104283	1.24102	17783.3	4.72524	cystathionine beta-lyase	AAEL004059-RA cystathionine beta-lyase
AAEL006177-RA	4622.35	2407.66	1628.57	978.231	1327.14	1823.71	2492.8	5587.53	3417.76	6777.31	6777.31	1.4662	978.231	4.72522	histone acetyltransferase type b catalytic subunit
AAEL012508-RA	268.538	313.313	244.307	108.507	56.8424	122.637	81.7833	248.706	187.868	232.555	313.313	1.16674	56.8424	4.72424	hypothetical protein
AAEL011950-RA	230.037	72.1369	67.3392	54.8144	69.7865	125.49	48.7623	188.938	131.993	293.422	293.422	1.27554	48.7623	4.71753	conserved hypothetical protein
AAEL008737-RA	460.56	233.037	232.553	145.186	97.6851	120.546	201.356	444.183	310.697	430.312	460.56	1	97.6851	4.71474	hypothetical protein
AAEL010677-RA	1263.47	354.833	385.732	347.222	268.088	270.729	478.916	1266.15	436.911	2078.69	2078.69	1.64522	268.088	4.7129	oxidoreductase
AAEL013575-RA	194.146	73.3507	59.5462	47.1202	41.2376	53.6664	41.5811	146.329	113.716	146.213	194.146	1	41.2376	4.70799	conserved hypothetical protein
AAEL002739-RA	5114.74	1320.42	1564.81	1393.55	1087.19	1393.5	2230.56	3614.11	2702.66	5756.97	5756.97	1.12557	1087.19	4.70454	conserved hypothetical protein
AAEL000682-RA	696.375	341.886	342.997	154.495	159.591	177.686	148.047	940.416	658.419	995.836	995.836	1.43003	148.047	4.70375	hypothetical protein
AAEL007863-RA	1688.97	938	825.535	614.095	359.171	373.759	774.139	1261.94	1071.66	1713.77	1713.77	1.01468	359.171	4.70242	conserved hypothetical protein
AAEL000977-RA	418.302	124.497	186.645	171.392	124.792	88.9809	182.267	308.757	274.319	347.495	418.302	1	88.9809	4.70103	hypothetical protein
AAEL001597-RA	363.271	551.798	557.305	475.706	77.2761	119.767	184.483	285.457	250.467	438.315	557.305	1.53413	77.2761	4.70095	conserved hypothetical protein
AAEL009356-RA	8592.56	8490.14	6320.37	2674.9	1827.9	2043.79	2997.26	4924.6	2873.09	5991.7	8592.56	1	1827.9	4.70078	conserved hypothetical protein
AAEL015570-RA	719.078	408.935	473.179	402.682	153.038	217.836	178.546	373.682	291.404	526.711	719.078	1	153.038	4.6987	hypothetical protein
AAEL003161-RA	2450.79	2535.45	1018.02	521.721	555.634	718.643	948.903	1732.95	2589.59	1198.75	2589.59	1.05663	521.721	4.69751	adenylosuccinate synthetase
AAEL003896-RA	654.991	139.496	178.855	496.646	172.786	251.333	145.382	561.337	393.655	503.74	654.991	1	139.496	4.6954	serine/threonine protein kinase
AAEL003480-RA	517.266	283.051	249.211	182.361	110.177	129.291	227.872	390.992	293.344	473.176	517.266	1	110.177	4.69485	hypothetical protein
AAEL011812-RA	427.181	158.512	194.458	157.319	90.9939	110.477	109.138	391.165	340.419	507.642	507.642	1.18835	90.9939	4.69461	gonadotropin inducible transcription factor
AAEL010580-RA	224.928	144.731	147.496	95.9902	47.9434	64.4503	75.5823	289.365	211.738	265.363	289.365	1.28648	47.9434	4.69154	3-hydroxyisobutyrate dehydrogenase, putative
AAEL000531-RA	1313.63	448.138	432.335	491.142	706.87	647.924	280.031	1212.46	813.024	1400.41	1400.41	1.06606	280.031	4.69102	conserved hypothetical protein
AAEL001000-RA	265.532	307.279	287.421	299.245	100.285	101.687	56.6472	266.168	174.511	255.817	307.279	1.15722	56.6472	4.68748	1-acyl-sn-glycerol-3-phosphate acyltransferase
AAEL000541-RB	2598.1	750.964	1017	554.391	1159.54	594.42	665.827	3535.97	2608.41	4356.83	4356.83	1.67693	554.391	4.6864	fasciclin, putative
AAEL010517-RA	251.702	113.555	88.725	53.7651	72.4762	60.483	72.7761	225.353	151.178	235.912	251.702	1	53.7651	4.68151	guanine nucleotide exchange factor
AAEL010013-RA	7693.46	4074.42	3346.72	2241.84	1643.46	1681.75	2434.82	5341.05	3999.28	7315.83	7693.46	1	1643.46	4.68126	wd-repeat protein
AAEL012159-RA	601.276	291.072	337.642	234.268	181.669	128.678	242.908	564.909	427.916	609.442	609.442	1.01358	128.678	4.67272	membrane-associated protein gex-3
AAEL003306-RA	1322.72	283.249	420.943	619.376	746.417	813.168	306.901	774.452	568.027	923.159	1322.72	1	283.249	4.66981	MRAS2, putative
AAEL010905-RA	563.397	525.271	296.174	212.946	120.898	135.905	192.773	490.704	453.05	551.405	563.397	1	120.898	4.66011	conserved hypothetical protein
AAEL007565-RA	4277.81	7167.87	3228.65	1280.25	918.624	921.717	2771.91	3604.09	4266.96	2244.06	7167.87	1.67559	918.624	4.65675	leucine rich protein, putative
AAEL014434-RA	203.968	82.7619	55.5518	45.8931	43.8089	45.0152	142.612	163.751	115.655	124.391	203.968	1	43.8089	4.65585	conserved hypothetical protein
AAEL008088-RA	158.313	51.902	51.4652	92.8186	34.9364	39.5993	34.0337	139.866	94.3815	154.389	158.313	1	34.0337	4.65165	conserved hypothetical protein
AAEL009037-RA	755.084	361.646	429.784	269.751	171.684	162.362	173.472	726.367	496.896	736.668	755.084	1	162.362	4.65062	gtp-binding protein (i) alpha subunit, gnai
AAEL013150-RA	1881.62	2496.32	1978.17	1048.86	510.118	404.874	965.979	1343.89	1137.16	1595.13	2496.32	1.32668	404.874	4.64743	methionine aminopeptidase
AAEL000987-RA	12401.2	9328.23	8860.25	12299.8	11800.2	13985.4	10407.6	2670.59	7916.08	3755.4	13985.4	1.12775	2670.59	4.64361	60S ribosomal protein L8_E1
AAEL013462-RA	558.243	342.354	282.299	191.093	120.291	197.383	313.116	640.915	546.226	881.335	881.335	1.57877	120.291	4.64075	conserved hypothetical protein
AAEL005052-RA	3462.75	4407.58	4591.52	3318.69	896.337	747.349	1700.19	3827.43	5260.15	2271.04	5260.15	1.51906	747.349	4.63338	tubulin beta chain	AAEL005052-RB tubulin beta chain
AAEL010648-RA	317.296	115.374	204.909	113.201	248.742	68.4936	74.6522	457.801	243.623	387.727	457.801	1.44282	68.4936	4.6325	hypothetical protein
AAEL012031-RA	335.285	207.144	151.054	119.029	72.4394	107.565	96.1406	266.038	209.943	308.987	335.285	1	72.4394	4.62849	conserved hypothetical protein
AAEL005452-RA	251.818	127.496	144.909	127.662	135.258	54.4741	201.89	257.331	192.739	269.694	269.694	1.07099	54.4741	4.6227	conserved hypothetical protein
AAEL001016-RA	4240.61	4163.31	2395.17	1478.72	1047.54	917.488	1162.24	2944.96	1782.71	2381.87	4240.61	1	917.488	4.62198	zinc finger protein
AAEL009187-RA	1144.29	445.585	535.371	454.358	247.865	263.047	481.686	1029.26	761.355	1270.56	1270.56	1.11035	247.865	4.61657	conserved hypothetical protein
AAEL010760-RA	2706.31	1865.37	1514.79	999.687	1034.08	586.336	862.102	1062.93	1774.49	1707.08	2706.31	1	586.336	4.61563	conserved hypothetical protein
AAEL013729-RB	391.762	154.637	167.174	103.25	88.9127	98.0825	84.8988	326.942	213.382	327.619	391.762	1	84.8988	4.61445	myotonin-protein kinase
AAEL007321-RA	188.032	82.6391	101.639	67.6582	79.395	104.426	40.7487	183.298	128.638	263.591	263.591	1.40184	40.7487	4.61443	conserved hypothetical protein
AAEL006710-RA	238.523	114.038	112.67	64.2545	51.6918	54.7274	55.0803	271.581	159.092	240.007	271.581	1.1386	51.6918	4.61433	nucleolysin tia-1
AAEL002847-RA	175.838	56.2693	52.1375	43.1447	38.1123	41.4435	40.886	129.624	110.768	187.537	187.537	1.06653	38.1123	4.61368	conserved hypothetical protein
AAEL003668-RA	2732.67	690.595	752.856	592.411	649.288	899.654	1477.52	1766.49	1421.56	3052.94	3052.94	1.1172	592.411	4.61279	hypothetical protein
AAEL009093-RA	476.676	185.539	234.198	154.71	217.827	103.34	111.418	374.581	299.259	461.023	476.676	1	103.34	4.6127	crumbs
AAEL009600-RA	204.497	65.124	57.3497	49.1879	44.3339	49.5404	69.7715	179.346	112.568	145.816	204.497	1	44.3339	4.61265	ecdysone receptor
AAEL005582-RA	193.371	72.6537	94.3464	44.6553	43.079	44.8342	41.9392	180.249	158.289	268.666	268.666	1.38938	41.9392	4.61075	conserved hypothetical protein
AAEL006679-RA	544.584	370.398	420.939	285.229	133.603	118.237	194.835	736.976	520.948	732.779	736.976	1.35328	118.237	4.60585	3-hydroxyisobutyrate dehydrogenase, putative
AAEL005932-RA	2317.05	3724.26	1955.49	1022.09	580.903	503.485	728.322	1451.05	1064.41	1580.4	3724.26	1.60733	503.485	4.60201	conserved hypothetical protein
AAEL002486-RA	3984.04	3972.77	3503.01	1444.29	866.151	1109.97	1690.61	2845.1	1437.11	2688.35	3984.04	1	866.151	4.59971	mitochondrial inner membrane protein translocase, 9kD-subunit, putative
AAEL007237-RA	177.518	272.242	77.645	43.7987	43.5271	38.6229	48.1117	129.451	73.6669	110.476	272.242	1.5336	38.6229	4.59619	conserved hypothetical protein
AAEL003657-RA	388.494	172.92	162.549	84.6251	114.417	113.688	199.667	349.369	212.542	378.198	388.494	1	84.6251	4.59077	zinc finger protein
AAEL002166-RA	1986.76	664.698	616.757	446.737	432.938	528.153	549.671	1791.99	1624.69	2205.13	2205.13	1.10991	432.938	4.58903	leucine rich repeat (in flii) interacting protein
AAEL000241-RA	6992.96	4974.36	4680.47	2702.73	1525.14	1713.78	3216.34	4867.89	4215.33	5914.4	6992.96	1	1525.14	4.58513	conserved hypothetical protein
AAEL009998-RA	394.706	116.607	132.714	134.581	86.1379	119.022	146.872	359.391	267.13	447.01	447.01	1.13251	86.1379	4.58226	conserved hypothetical protein
AAEL011927-RA	449.133	213.105	181.278	98.1089	142.221	206.842	522.199	479.573	696.418	560.816	696.418	1.55058	98.1089	4.57791	mind bomb
AAEL004040-RA	1135.38	827.97	696.625	363.58	268.494	279.619	248.261	1818.39	1129.21	1858.76	1858.76	1.63712	248.261	4.57334	protein phsophatase-2a
AAEL006837-RA	1570.66	811.268	873.041	529.19	370.498	343.858	521.568	2603.87	1473.22	2459.08	2603.87	1.65782	343.858	4.56776	3-hydroxyisobutyrate dehydrogenase
AAEL001252-RA	370.354	185.283	182.116	99.3808	126.376	106.506	81.0894	497.128	332.38	618.911	618.911	1.67113	81.0894	4.56722	rap1 gtpase-gdp dissociation stimulator
AAEL000476-RC	319.896	141.932	204.974	257.478	160.171	70.0632	90.4227	312.391	247.099	509.685	509.685	1.59329	70.0632	4.56582	conserved hypothetical protein	AAEL000476-RA conserved hypothetical protein; AAEL000476-RD conserved hypothetical protein; AAEL000476-RB conserved hypothetical protein;
AAEL015669-RA	16582.3	11699.5	10149.4	4791.05	3817.58	3632.99	5223.42	9860.45	8310.05	9392.8	16582.3	1	3632.99	4.56438	conserved hypothetical protein
AAEL013921-RA	2248.85	747.056	686.091	492.73	515.97	758.182	644.038	1086.6	788.942	1604.58	2248.85	1	492.73	4.56406	hypothetical protein
AAEL006121-RA	1975.15	460.122	539.455	544.508	433.026	551.559	2002.92	1735.09	1192.49	2225.97	2225.97	1.12699	433.026	4.56128	Trypsin, putative
AAEL010978-RA	500.599	600.585	487.817	293.504	480.455	109.754	282.779	346.88	313.41	327.001	600.585	1.19973	109.754	4.5611	hypothetical protein
AAEL013697-RA	470.339	163.685	214.812	312.71	226.715	103.31	134.584	323.253	217.047	267.64	470.339	1	103.31	4.55269	condensin, SMC5-subunit, putative
AAEL007718-RA	59785.6	51444	28338.5	13133.6	14420.2	15342.6	13774	29254.4	43942.9	40732.8	59785.6	1	13133.6	4.5521	translation initiation factor 3, subunit S9, putative
AAEL009400-RB	2511.14	880.087	901.331	659.157	551.699	692.706	662.04	2510.4	1520.93	2548.57	2548.57	1.01491	551.699	4.55164	ccr4-associated factor	AAEL009400-RA ccr4-associated factor
AAEL011205-RA	289.756	89.046	129.653	63.6724	125.536	97.7958	65.3294	382.333	277.74	416.602	416.602	1.43777	63.6724	4.55073	conserved hypothetical protein
AAEL009959-RA	12391.3	10778.8	6405.24	4382.77	3067.11	2723.09	4754.93	9540.5	6386.53	10828.2	12391.3	1	2723.09	4.55046	pre-mrna splicing factor prp8
AAEL003065-RA	278.346	171.348	116.15	81.5217	61.189	176.547	234.506	268.349	237.008	297.931	297.931	1.07036	61.189	4.54896	conserved hypothetical protein
AAEL010841-RA	207.646	93.6458	70.9762	48.2768	45.6786	50.5482	60.4599	216.076	149.566	206.367	216.076	1.0406	45.6786	4.54581	lupus la ribonucleoprotein
AAEL005585-RA	1294.43	472.908	482.586	379.097	285.18	435.261	587.371	1136.56	622.481	1378.31	1378.31	1.0648	285.18	4.53899	hypothetical protein
AAEL006728-RA	3076.86	811.694	934.53	678.2	692.938	904.561	1052.69	2314.14	1626.79	2776.55	3076.86	1	678.2	4.5368	ubiquitin-conjugating enzyme E2 c
AAEL014574-RA	574.915	169.73	192.646	130.045	130.86	126.807	127.499	357.674	208.888	387.681	574.915	1	126.807	4.53379	hypothetical protein
AAEL015004-RA	398.789	406.658	306.777	456.72	87.9657	113.292	256.077	318.248	250.401	318.15	456.72	1.14527	87.9657	4.53346	hypothetical protein
AAEL001495-RB	3638.68	803.931	1212.19	1374.47	2332.27	5173.04	4678.9	3543.72	3185.93	4160.31	5173.04	1.42168	803.931	4.5261	conserved hypothetical protein	AAEL001495-RA conserved hypothetical protein
AAEL012996-RA	1109.24	689.529	514.417	245.094	390.773	436.3	418.117	926.735	737.157	1102.43	1109.24	1	245.094	4.52576	rho guanine dissociation factor
AAEL009671-RA	1207.98	1452.64	1445.99	2063.73	579.162	266.937	730.318	760.43	892.822	1309.08	2063.73	1.70841	266.937	4.52535	snrnp sm protein
AAEL015356-RA	669.768	560.472	666.514	514.487	230.039	148.079	304.149	585.09	464.457	541.068	669.768	1	148.079	4.52305	conserved hypothetical protein
AAEL005813-RA	319.374	156.707	167.262	137.461	80.4814	70.6125	103.152	394.361	304.624	376.007	394.361	1.23479	70.6125	4.52291	conserved hypothetical protein
AAEL012963-RA	7886.75	2112.01	1744.1	2464.17	3712.04	5321.18	8383.71	11612	9647.43	12190.7	12190.7	1.54572	1744.1	4.52195	hypothetical protein
AAEL005962-RA	391.089	394.255	287.945	215.324	165.534	86.4993	253.558	432.614	385.515	533.73	533.73	1.36473	86.4993	4.5213	conserved hypothetical protein
AAEL003397-RA	581.473	799.946	752.3	305.469	128.756	160.872	439.301	393.974	465.751	397.714	799.946	1.37572	128.756	4.51609	mitochondrial ribosomal protein L17	DS|1039|AAEL003397|Mitochondrial ribosomal protein L17|E1; DS|1039|AAEL003397|Mitochondrial ribosomal protein L17|E1;;
AAEL005326-RA	728.443	531.958	521.811	395.684	161.663	200.701	455.887	706.653	595.739	747.428	747.428	1.02606	161.663	4.50594	conserved hypothetical protein
AAEL004372-RA	5965.27	1655.47	1324	2344.89	2994.96	4590.05	7124.71	7713.69	7261.45	7931.28	7931.28	1.32958	1324	4.50548	hypothetical protein
AAEL014049-RA	286.527	153.812	141.042	136.968	69.6329	63.6025	125.807	199.833	155.264	297.826	297.826	1.03943	63.6025	4.50496	predicted protein
AAEL003769-RB	2257.88	2451.68	1723.97	1022.76	588.611	501.495	994.821	1118.74	1278.11	915.779	2451.68	1.08583	501.495	4.5023	methionine aminopeptidase
AAEL009672-RA	344.527	467.624	439.895	253.806	76.5779	81.2321	163.307	403.167	280.157	303.344	467.624	1.35729	76.5779	4.49904	conserved hypothetical protein
AAEL014402-RA	768.993	624.778	660.472	481.918	210.764	170.933	321.833	1231.86	727.317	1176.01	1231.86	1.60192	170.933	4.49879	conserved hypothetical protein
AAEL008084-RB	1531.2	1331.66	844.98	467.496	340.459	421.488	543.082	1492.04	1454.18	1617.2	1617.2	1.05616	340.459	4.49747	phosphatidylserine receptor	AAEL008084-RA phosphatidylserine receptor
AAEL012834-RA	1384.09	502.145	569.132	428.429	370.055	307.969	474.04	732.044	805.823	885.477	1384.09	1	307.969	4.49426	hypothetical protein
AAEL013544-RA	320.982	123.791	180.783	323.595	103.519	94.0778	71.4381	282.168	226.964	278.824	323.595	1.00814	71.4381	4.49315	snail protein, putative
AAEL004489-RA	1333.32	367.307	400.28	296.826	376.99	593.688	854.122	1699.83	1440.12	1898.41	1898.41	1.42382	296.826	4.49191	hypothetical protein
AAEL005832-RA	3254.65	1835.76	992.295	936.812	1250.17	1057.43	724.71	2062.23	3726.23	2533.59	3726.23	1.14489	724.71	4.49097	programmed cell death
AAEL012015-RA	2992.04	1447.99	1924.6	1396.68	1075.87	1047.29	666.419	2559.3	2177.07	3261.09	3261.09	1.08992	666.419	4.48973	dead box atp-dependent rna helicase
AAEL009379-RA	235.412	211.968	347.425	271.728	88.9127	52.4341	130.571	141.926	160.428	158.304	347.425	1.47582	52.4341	4.48967	Mitochondrial ribosomal protein, L33, putative_E3
AAEL013610-RA	588.854	265.234	186.74	212.922	210.253	131.167	366.309	483.13	433.717	547.125	588.854	1	131.167	4.48936	conserved hypothetical protein
AAEL002827-RA	94368.8	95446.4	86979.7	80507	41157.5	21040.5	35021.7	105443	116642	83701.3	116642	1.23603	21040.5	4.48511	atp synthase beta subunit
AAEL007850-RA	402.239	309.368	216.575	196.578	89.7038	126.383	258.933	357.743	303.036	386.816	402.239	1	89.7038	4.48408	hypothetical protein
AAEL004269-RA	222.316	96.1518	94.5475	70.1401	87.9164	49.6596	63.3078	179.803	146.648	169.884	222.316	1	49.6596	4.47681	hippocalcin
AAEL012476-RA	3676.26	822.608	1021.47	849.494	926.014	1171.2	1233.7	2358.18	1559.85	3320.88	3676.26	1	822.608	4.46903	conserved hypothetical protein
AAEL006322-RA	2409.82	988.751	796.519	539.814	780.577	1072.38	1001.2	2014.75	1984.64	2430.93	2430.93	1.00876	539.814	4.46417	conserved hypothetical protein
AAEL013590-RA	5283.05	1360.39	1363.57	1296.02	1183.77	1583.53	1609.53	2599.12	3354.47	5543.19	5543.19	1.04924	1183.77	4.46292	conserved hypothetical protein
AAEL000697-RB	1322.6	527.181	582.443	508.664	487.257	296.484	628.459	1070.48	703.827	1574.5	1574.5	1.19046	296.484	4.46096	hypothetical protein
AAEL013014-RA	482.604	366.25	277.414	185.099	108.198	174.268	265.2	504.86	381.617	562.287	562.287	1.16511	108.198	4.46038	zinc finger protein
AAEL009571-RA	346.969	143.209	158.762	192.806	97.7237	77.7991	135.255	339.093	225.644	289.895	346.969	1	77.7991	4.4598	elongase, putative
AAEL008191-RA	151.186	55.2396	50.0513	50.4525	37.8119	46.5618	33.9073	159.457	139.904	145.006	159.457	1.0547	33.9073	4.4588	predicted protein
AAEL003742-RA	1022.5	903.116	608.919	355.244	229.348	365.692	492.097	777.357	817.231	575.78	1022.5	1	229.348	4.45829	glucosylceramidase
AAEL002339-RA	2079.91	1915.17	1210.62	733.823	466.718	487.22	668.623	1149.06	974.697	1469.92	2079.91	1	466.718	4.45646	conserved hypothetical protein
AAEL001998-RA	25022.1	11248.8	5634.96	11476.8	28382.6	35216.2	26875.8	16843.7	21530.8	21915.9	35216.2	1.4074	5634.96	4.44051	conserved hypothetical protein
AAEL011852-RA	658.544	229.253	270.621	264.443	148.552	164.647	818.416	482.705	521.325	659.408	818.416	1.24277	148.552	4.4331	hypothetical protein
AAEL013242-RA	1655.35	373.702	471.381	412.588	376.736	484.839	407.305	1250.82	801.279	1435.04	1655.35	1	373.702	4.42961	microtubule binding protein, putative
AAEL000175-RA	14582.3	16025.5	12314.8	5683.64	5196.85	4631.38	3292.9	7957.23	9973.8	7152.75	16025.5	1.09897	3292.9	4.4284	translation initiation factor 3, subunit S8, putative
AAEL002838-RA	268.255	330.538	346.1	391.278	133.854	60.5921	106.166	195.219	152.54	270.313	391.278	1.4586	60.5921	4.42723	conserved hypothetical protein
AAEL015575-RA	11124.1	10523.6	7285.11	3112.65	2513.96	2540.69	5150.18	7359.16	8092.19	8653.83	11124.1	1	2513.96	4.42493	mitochondrial import inner membrane translocase subunit tim17	AAEL010002-RA mitochondrial import inner membrane translocase subunit tim17
AAEL004621-RA	513.863	203.841	153.185	158.974	116.227	287.178	287.902	177.966	279.873	205.286	513.863	1	116.227	4.42119	hypothetical protein
AAEL014869-RA	2953.82	4792.16	2556.41	1049.91	668.255	941.613	1522.13	2179.59	1609.46	2129.58	4792.16	1.62236	668.255	4.4202	DNA-directed RNA polymerase I 16 kDa polypeptide	AAEL012284-RA DNA-directed RNA polymerase I 16 kDa polypeptide
AAEL005479-RA	363.525	122.529	127.661	108.707	82.2702	96.4207	114.191	309.246	212.806	372.018	372.018	1.02336	82.2702	4.41867	synaptogyrin,
AAEL015610-RA	282.838	119.777	110.474	105.258	76.3591	67.0477	64.093	250.949	195.525	258.822	282.838	1	64.093	4.41293	hypothetical protein
AAEL010576-RJ	302.119	157.698	162.485	95.6799	68.479	80.1615	129.056	399.267	242.69	483.102	483.102	1.59904	68.479	4.41185	modifier of mdg4
AAEL013694-RA	3556.41	3645.51	2881.47	4794.76	4353.16	4134.61	1891.2	806.317	2278.91	1701.99	4794.76	1.3482	806.317	4.41068	40S ribosomal protein sa (P40) (34/67 kda laminin receptor)_E1+E2
AAEL013830-RA	199.196	86.3935	71.8001	45.1646	103.476	81.9038	75.2054	265.566	178.857	259.145	265.566	1.33319	45.1646	4.41044	bmp-induced factor
AAEL007676-RA	187.446	60.1727	58.1876	45.5443	48.7516	42.5148	53.9149	128.388	92.0593	109.596	187.446	1	42.5148	4.40897	hypothetical protein
AAEL005988-RA	2078.56	2664.62	1484.74	2173.7	2896.78	2734.56	1890.98	1016.65	867.134	471.867	2896.78	1.39364	471.867	4.40498	conserved hypothetical protein
AAEL011291-RA	10236.3	2324.38	2834.9	3838.73	4108.07	4663.96	3718.38	11148.2	6917.09	13703.7	13703.7	1.33874	2324.38	4.40389	protease m1 zinc metalloprotease	AAEL012217-RA protease m1 zinc metalloprotease
AAEL007508-RA	248.818	85.8569	92.3582	76.7725	69.1877	56.513	66.0109	283.527	188.052	314.537	314.537	1.26413	56.513	4.40285	oviductin
AAEL005549-RA	244.824	277.181	289.834	351.981	55.6068	67.3862	111.933	176.819	152.532	173.554	351.981	1.43769	55.6068	4.40276	hypothetical protein	AAEL003124-RA hypothetical protein
AAEL013974-RA	2946.7	2232.32	1747.17	1098.29	669.985	679.824	1059.07	1609.08	1543.3	1901.65	2946.7	1	669.985	4.39816	conserved hypothetical protein
AAEL001398-RA	2172.98	494.456	627.967	710.234	1029.8	1473.64	1132.9	1529.59	1403.05	1481.74	2172.98	1	494.456	4.39469	guanine nucleotide exchange factor
AAEL013847-RA	357.868	81.496	101.318	107.41	95.6592	154.239	137.572	208.982	178.233	195.171	357.868	1	81.496	4.39124	diacylglycerol kinase, zeta, iota
AAEL007873-RA	208.974	47.6427	88.2818	52.9184	91.653	69.0909	50.1869	258.666	80.4998	339.237	339.237	1.62334	47.6427	4.38628	hypothetical protein	AAEL007873-RB hypothetical protein
AAEL000034-RA	717.985	774.019	868.397	546.342	310.957	163.742	323.708	533.419	523.663	596.194	868.397	1.20949	163.742	4.38487	meiotic recombination repair protein 11 (mre11)
AAEL000408-RA	2035.06	3049.83	2107.41	850.669	499.838	464.191	678.732	976.941	888.116	1180.21	3049.83	1.49864	464.191	4.3841	conserved hypothetical protein
AAEL013920-RA	160.354	49.178	56.9797	58.7114	40.3933	60.4375	36.6205	179.182	97.6498	138.111	179.182	1.11741	36.6205	4.37881	disheveled associated activator of morphogenesis
AAEL010759-RA	476.565	404.397	436.221	308.986	108.947	111.428	313.004	341.837	247.734	349.131	476.565	1	108.947	4.3743	dna repair protein rad9
AAEL007726-RA	181.135	283.754	120.441	78.4396	53.2916	41.4103	57.0281	179.556	128.312	200.111	283.754	1.56653	41.4103	4.37415	hypothetical protein
AAEL014630-RA	4923.21	6224.91	5552.92	2498.7	1355.76	1125.88	1994.12	3622.68	6289.39	3017.35	6289.39	1.2775	1125.88	4.37276	cytochrome C1 heme lyase
AAEL011758-RA	165196	161376	146129	112990	65367.3	37794.6	77829.3	220278	215202	203924	220278	1.33343	37794.6	4.37089	peptidyl-prolyl cis-trans isomerase f, ppif
AAEL000421-RA	497.753	237.15	178.675	113.926	143.067	155.594	184.598	418.569	348.563	582.957	582.957	1.17118	113.926	4.36908	protein farnesyltransferase alpha subunit/rab geranylgeranyl transferase alpha subunit
AAEL013274-RA	291.966	191.889	135.541	174.397	77.7697	66.8357	145.262	258.172	206.958	245.744	291.966	1	66.8357	4.36841	n-acetylgalactosaminyltransferase
AAEL002546-RA	181.935	56.1071	71.6565	57.2736	41.6686	49.9882	41.7905	191.496	114.825	146.409	191.496	1.05255	41.6686	4.36624	conserved hypothetical protein
AAEL010297-RA	764.682	175.224	274.534	302.143	332.949	353.734	287.355	653.083	562.303	820.211	820.211	1.07262	175.224	4.36401	hypothetical protein
AAEL014256-RA	2527.9	2136.32	1254.83	992.185	580.054	739.524	988.096	1477.47	1925.76	1632.14	2527.9	1	580.054	4.35804	atp-dependent rna helicase
AAEL000848-RA	1470.65	1849.17	1779.4	1381.88	473.597	337.687	711.612	991.558	819.799	1253.04	1849.17	1.25738	337.687	4.35506	poly(a) polymerase
AAEL000181-RA	836.565	489.073	396.957	447.746	192.161	216.949	525.091	493.484	453.827	501.211	836.565	1	192.161	4.35346	polybromo-1
AAEL005943-RA	329.598	98.4414	88.2081	75.7575	85.3101	88.7529	86.5057	231.945	164.246	211.54	329.598	1	75.7575	4.3507	ser/thr kinase stk11 (lkb1)
AAEL013564-RA	218.278	76.11	79.0256	64.379	50.1937	88.5478	61.0766	252.698	192.47	223.873	252.698	1.15769	50.1937	4.34872	conserved hypothetical protein
AAEL012006-RA	593.973	169.292	270.484	145.127	216.946	171.933	136.689	700.065	412.171	984.081	984.081	1.65678	136.689	4.34543	conserved hypothetical protein
AAEL010967-RA	2334.24	735.273	666.135	537.309	847.585	1299.92	3740.3	3265.51	1465.97	2484.51	3740.3	1.60236	537.309	4.34432	tetraspanin, putative
AAEL000648-RA	183.83	58.6755	67.9395	89.1879	42.3195	174.161	44.0855	140.436	93.4413	191.693	191.693	1.04277	42.3195	4.34385	hypothetical protein	AAEL012050-RA hypothetical protein
AAEL015338-RA	2342.2	2572.09	1649.63	842.478	539.552	609.612	990.339	1634.89	1355.86	1594.55	2572.09	1.09815	539.552	4.34102	hypothetical protein
AAEL011868-RA	1501.29	652.172	544.465	386.458	345.966	660.125	827.075	1411.04	1069.47	1788.21	1788.21	1.19112	345.966	4.33941	conserved hypothetical protein
AAEL009839-RA	3324.78	3507.26	4258.76	2493.33	1021.25	766.2	1146.43	3321.99	2183.31	4069.77	4258.76	1.28091	766.2	4.33931	cap binding protein
AAEL001902-RA	180.033	56.8941	68.6821	44.0179	41.4905	59.9549	41.8676	245.17	148.208	306.847	306.847	1.7044	41.4905	4.33914	glutamate decarboxylase
AAEL000857-RA	1819.45	526.833	571.348	419.349	693.838	608.991	603.517	2353.33	1436.21	3150.35	3150.35	1.73148	419.349	4.33876	conserved hypothetical protein
AAEL011953-RA	389.915	169.176	168.692	135.928	119.238	233.337	89.963	385.359	296.835	485.107	485.107	1.24413	89.963	4.33417	oxysterol binding protein 9,
AAEL001949-RA	166.797	50.521	45.5149	109.346	38.5009	48.1497	41.5895	87.2384	114.639	91.1013	166.797	1	38.5009	4.33228	hypothetical protein
AAEL006188-RC	630.929	145.857	172.417	188.006	302.935	649.343	465.756	654.06	428.348	758.517	758.517	1.20222	145.857	4.32568	conserved hypothetical protein	AAEL006188-RA conserved hypothetical protein; AAEL006188-RB conserved hypothetical protein;;
AAEL014342-RA	1199.78	556.266	567.966	427.967	277.612	351.227	906.656	902.646	888.103	1122.25	1199.78	1	277.612	4.32179	hypothetical protein
AAEL001206-RA	31228.9	28319	27431.3	22235.6	16975.8	14064.3	7229.53	11754.8	18634.1	13603.8	31228.9	1	7229.53	4.31962	threonyl-tRNA synthetase
AAEL010318-RB	63502.4	68862.5	55502.1	54730.8	64793.8	44290.9	14702.6	32473.5	35059.1	42986.8	68862.5	1.08441	14702.6	4.31911	polyadenylate-binding protein	AAEL010318-RA polyadenylate-binding protein
AAEL010124-RA	257.753	84.3361	97.7051	59.7622	61.8216	123.145	60.8664	204.754	143.217	201.64	257.753	1	59.7622	4.31298	phospholipase c
AAEL005309-RA	470.612	419.362	331.574	150.026	109.12	122.907	191.035	332.141	264.572	400.143	470.612	1	109.12	4.31279	conserved hypothetical protein
AAEL011478-RB	4669.76	3404.24	3861.88	2380.96	1176.23	1082.9	1950.58	3556.04	2587.4	5597.74	5597.74	1.19872	1082.9	4.31227	cytoplasmic dynein light chain	AAEL011478-RA cytoplasmic dynein light chain
AAEL004170-RA	217.717	66.4794	87.0647	72.2413	50.5464	60.3239	68.8375	132.775	143.455	212.414	217.717	1	50.5464	4.30727	hypothetical protein	AAEL004170-RB hypothetical protein
AAEL006031-RA	3409.43	4102.31	2327.91	1098.31	791.662	819.439	1462.46	1714.79	1601.68	1455.84	4102.31	1.20322	791.662	4.30667	conserved hypothetical protein
AAEL002958-RA	15562.8	10811.8	9802.03	4410.08	3730.6	3614.94	5236.92	10084.6	7936.02	8774.48	15562.8	1	3614.94	4.30513	conserved hypothetical protein	AAEL002958-RB conserved hypothetical protein
AAEL009846-RA	673.896	441.758	397.845	271.024	156.616	180.63	463.225	523.211	449.596	569.433	673.896	1	156.616	4.30285	Enn protein, putative
AAEL001165-RA	629.897	290.714	280.205	146.428	212.868	175.691	281.773	577.067	476.672	672.634	672.634	1.06785	146.428	4.30174	ras gtp exchange factor, son of sevenless
AAEL010986-RA	173.765	55.2012	95.646	58.0669	43.3219	49.3843	40.4014	249.855	275.438	231.502	275.438	1.58512	40.4014	4.30097	apyrase, putative
AAEL003937-RA	283.893	93.6225	94.3312	66.0565	111.645	122.189	116.607	228.484	232.604	309.376	309.376	1.08977	66.0565	4.29772	tyrosine-protein kinase btk29a	AAEL012752-RA tyrosine-protein kinase btk29a
AAEL009997-RA	6597.47	1895.94	1535.44	2901.66	4182.88	5523.03	7631.42	9268.11	7461.07	7216.26	9268.11	1.4048	1535.44	4.29678	hypothetical protein
AAEL012972-RA	422.307	302.349	335.688	319.359	163.666	98.287	172.822	395.834	299.021	363.813	422.307	1	98.287	4.29668	n-acetylgalactosaminyltransferase
AAEL004738-RA	15985	22361.6	19227	5063.1	3721.26	4058.54	6635.3	9603.7	6052.3	9143.41	22361.6	1.39891	3721.26	4.29558	methionine aminopeptidase
AAEL002160-RA	45859	41650.2	30104.7	25493.6	23009.5	20603.3	10679	14285.6	23126.7	24071.3	45859	1	10679	4.29432	gtp-binding protein
AAEL004654-RA	247.201	109.925	127.306	90.3304	112.067	64.888	57.6107	210.573	172.153	188.073	247.201	1	57.6107	4.29089	sodium_channel_E1-3
AAEL005028-RA	464.652	344.761	280.877	235.46	108.293	118.361	278.59	416.414	320.253	467.448	467.448	1.00602	108.293	4.2907	conserved hypothetical protein
AAEL008083-RA	3782.68	4033.09	3115.16	5242.43	4709.64	4276.77	1971.91	881.661	2494.31	1841.25	5242.43	1.3859	881.661	4.2904	40S ribosomal protein sa (P40) (34/67 kda laminin receptor) (colon carcinoma laminin-binding protein)_E2
AAEL001811-RA	2903.48	1028.3	885.101	677.559	676.755	882.957	1303.99	1661.37	1804.33	2105.2	2903.48	1	676.755	4.2903	conserved hypothetical protein
AAEL001257-RA	654.721	152.645	192.016	174.19	170.84	230.653	281.04	381.974	299.14	445.64	654.721	1	152.645	4.28918	sugar transporter	IH|0546|VB|AAEL001257|sugar_transporter|E3; IH|0546|VB|AAEL001257|sugar_transporter|E3;;
AAEL011836-RA	158.422	48.948	79.7562	36.9509	57.538	127.358	43.6441	211.609	110.138	199.413	211.609	1.33573	36.9509	4.28737	conserved hypothetical protein	AAEL011840-RA conserved hypothetical protein
AAEL002316-RA	1013.26	643.996	726.219	659.561	351.765	236.443	369.343	553.188	602.496	872.879	1013.26	1	236.443	4.28543	hypothetical protein
AAEL008859-RA	206.208	73.1829	79.7835	99.2569	48.1526	62.6228	57.6574	121.701	77.9027	95.8983	206.208	1	48.1526	4.2824	adenylate cyclase
AAEL004010-RB	6928.62	4122.49	4325.07	1691.32	1663.12	1617.96	1970.06	5756.84	3782	6457.38	6928.62	1	1617.96	4.28233	splicing factor, putative	AAEL004010-RC splicing factor, putative; AAEL004010-RD splicing factor, putative; AAEL004010-RA splicing factor, putative;
AAEL003471-RA	482.567	188.893	209.068	135.722	112.713	139.747	266.29	426.62	367.327	527.288	527.288	1.09267	112.713	4.28137	hypothetical protein
AAEL015054-RA	316.309	110.84	118.053	88.0899	88.4202	73.9467	166.157	354.973	295.241	435.948	435.948	1.37824	73.9467	4.27752	WD-repeat protein 47
AAEL005085-RA	28320.5	9834.12	8024.64	10787.6	18642.6	28782.4	13123.5	6624.4	13895.8	11337.9	28782.4	1.01631	6624.4	4.27518	60S ribosomal protein L30_E4
AAEL009711-RA	209.252	83.1761	111.768	73.8845	49.032	71.3178	72.3249	146.166	94.7063	172.848	209.252	1	49.032	4.26767	conserved hypothetical protein
AAEL004026-RA	4227.3	1233.35	1309.43	991.421	1034.07	1266.44	1473.77	4010.62	2818.46	6110.08	6110.08	1.44539	991.421	4.26388	conserved hypothetical protein
AAEL003801-RA	4016.41	6946.74	6772.02	2950.51	1350.13	942.494	1946.68	3314.18	2288.03	2350.33	6946.74	1.72959	942.494	4.26147	28S ribosomal protein S5	DS|0910|AAEL003801|28S ribosomal protein S5|E2; DS|0910|AAEL003801|28S ribosomal protein S5|E2;;
AAEL004321-RA	1881.26	920.056	821.09	456.811	441.496	650.735	516.655	2896.17	1530.78	2816.45	2896.17	1.53948	441.496	4.26111	hypothetical protein
AAEL005413-RA	256.952	323.461	224.011	311.801	127.606	60.3409	116.362	205.04	176.081	207.002	323.461	1.25884	60.3409	4.25833	Mitochondrial ribosomal protein, S11, putative_E2
AAEL000079-RA	2910.23	785.649	848.816	683.718	1192.9	1176.09	1178.26	2531.84	2227.43	2578.17	2910.23	1	683.718	4.25648	hypothetical protein
AAEL009313-RA	99305.8	125817	98336.4	70616.7	50823.9	41263.7	23352.1	50640.6	59769.4	68954.3	125817	1.26697	23352.1	4.25255	elongation factor -1 beta,delta
AAEL011743-RA	302.729	108.648	128.605	74.8334	71.2026	76.7412	79.0576	209.103	140.57	268.446	302.729	1	71.2026	4.25166	hypothetical protein
AAEL010565-RB	573.382	258.861	209.511	134.896	239.903	427.612	354.459	483.401	539.373	455.394	573.382	1	134.896	4.25055	hypothetical protein
AAEL007554-RA	3863.39	4597.62	2733.05	1400.38	991.539	909.227	975.847	3137.93	2130.94	3610.31	4597.62	1.19005	909.227	4.24909	conserved hypothetical protein
AAEL013778-RA	1503.53	519.697	542.305	413.039	588.693	558.901	354.15	1718.17	867.714	1968.09	1968.09	1.30898	354.15	4.24547	f-actin capping protein alpha
AAEL011509-RA	3390.53	861.214	969.66	798.725	823.589	1179.24	1745.25	2478.36	1989.03	3273.32	3390.53	1	798.725	4.24492	hypothetical protein	AAEL002747-RA zinc finger protein
AAEL013351-RA	156.096	62.4421	72.1967	43.2085	36.7723	47.818	37.885	174.868	167.523	227.042	227.042	1.45451	36.7723	4.24492	lethal(2)essential for life protein, l2efl
AAEL010675-RA	8754.85	2280.92	2213.29	2062.43	6518.98	7344.75	6903.28	10065.9	8071.61	13471.4	13471.4	1.53874	2062.43	4.24492	hypothetical protein
AAEL014645-RA	1963.71	1714.14	1875.42	1301.73	734.49	462.682	1228.82	1404.85	1159.15	1716.64	1963.71	1	462.682	4.24418	conserved hypothetical protein
AAEL012019-RA	415.794	363.658	343.703	105.72	123.1	100.302	98.0893	613.794	400.938	520.005	613.794	1.4762	98.0893	4.23893	conserved hypothetical protein
AAEL000906-RA	915.131	216.045	352.867	512.839	1236.41	1181.6	994.594	673.668	1056.99	885.969	1236.41	1.35108	216.045	4.23584	guanyl-nucleotide exchange factor
AAEL008643-RA	864.078	791.408	575.08	401.485	204.29	234.453	326.887	791.281	545.133	881.236	881.236	1.01986	204.29	4.22966	RNA lariat debranching enzyme, putative
AAEL000230-RA	3637.16	3766.78	3599.23	2019.45	860.317	919.659	2213.17	2950.37	1972.99	3070.15	3766.78	1.03564	860.317	4.2277	conserved hypothetical protein
AAEL012223-RA	371.558	292.34	227.309	143.313	105.681	87.9012	193.711	398.013	291.621	386.243	398.013	1.0712	87.9012	4.227	zinc finger protein
AAEL007256-RA	1173.57	1049.42	463.936	277.762	296.457	286.332	509.691	508.689	853.033	643.51	1173.57	1	277.762	4.22509	dna helicase recq1
AAEL008835-RA	172.26	68.6087	77.1674	64.4221	48.832	40.7747	60.8785	127.19	134.404	206.848	206.848	1.20079	40.7747	4.22467	hypothetical protein
AAEL004832-RA	2334.2	1266.32	919.793	574.937	554.215	554.272	627.388	1412.62	1828.31	1693.04	2334.2	1	554.215	4.21172	conserved hypothetical protein
AAEL006453-RA	486.972	291.172	247.364	281.555	169.228	115.629	285.508	449.405	544.828	660.782	660.782	1.35692	115.629	4.2115	B-cell lymphoma/leukaemia 11A extra long form, putative
AAEL007838-RA	249.234	69.8614	82.7715	77.688	68.5312	93.5582	59.2107	228.474	174.39	207.141	249.234	1	59.2107	4.20927	conserved hypothetical protein
AAEL001362-RA	166.725	57.9133	60.4907	54.0005	39.6199	50.2001	53.4836	120.811	130.919	253.662	253.662	1.52143	39.6199	4.20813	hypothetical protein
AAEL006938-RA	494.7	698.377	639.638	506.92	253.929	117.57	398.847	321.235	233.621	355.724	698.377	1.41172	117.57	4.20769	conserved hypothetical protein
AAEL011655-RA	803.449	925.733	848.012	738.251	254.1	191.127	526.045	589.006	581.832	584.715	925.733	1.1522	191.127	4.20374	aspartyl-tRNA synthetase
AAEL013558-RA	241.189	90.974	92.5915	106.842	60.4023	173.03	57.3771	208.461	120.941	221.577	241.189	1	57.3771	4.20359	conserved hypothetical protein
AAEL001111-RA	671.841	246.509	332.478	227.774	159.865	355.274	385.823	968.641	677.286	1085.25	1085.25	1.61533	159.865	4.20255	zinc finger protein
AAEL005425-RA	913.609	518.764	685.667	515.178	436.927	217.465	249.83	922.187	733.203	1252.17	1252.17	1.37058	217.465	4.20117	conserved hypothetical protein
AAEL004583-RC	1008.26	816.17	331.283	783.145	240.177	301.774	566.173	445.356	666.112	539.273	1008.26	1	240.177	4.19799	conserved hypothetical protein	AAEL004583-RB conserved hypothetical protein
AAEL014212-RA	6318.02	2742.47	2111.99	1668.47	1580.28	1506.45	1792.29	3652.85	2903.11	4263.13	6318.02	1	1506.45	4.19398	androgen induced inhibitor of proliferation (as3) / pds5
AAEL003953-RA	1887.73	621.807	616.527	450.817	633.731	925.96	664.846	1858.43	1385.95	2136.36	2136.36	1.13171	450.817	4.18735	map/microtubule affinity-regulating kinase 2,4
AAEL001847-RA	2333.43	1105.1	806.581	557.645	795.509	784.15	1976.66	1780.63	3711.81	2091.87	3711.81	1.59071	557.645	4.18444	conserved hypothetical protein
AAEL008389-RA	7510.14	1795.35	2168.93	2760.29	4596.9	4539.4	4350.65	9403.8	4791.08	11163.2	11163.2	1.48642	1795.35	4.1831	ankyrin repeat-rich membrane-spanning protein
AAEL014149-RA	3574.25	854.67	971.718	1130.12	1436.32	1616.88	1811.92	1345.25	1589.4	1723.7	3574.25	1	854.67	4.18202	conserved hypothetical protein
AAEL009315-RA	196.957	86.9445	77.4327	58.2964	47.1219	64.4949	49.0858	182.085	93.0132	162.182	196.957	1	47.1219	4.17974	hypothetical protein
AAEL002705-RA	10510.1	2515.26	3348.48	5121.1	6241.23	6406.57	7187.16	7787.58	6370.54	11108.5	11108.5	1.05694	2515.26	4.17854	nucleolar protein c7b
AAEL004263-RA	2709.2	2854.45	2900	1960.11	648.744	701.313	1093.77	2143.68	1586.95	3425.17	3425.17	1.26427	648.744	4.17607	small nuclear ribonucleoprotein sm d1	AAEL001382-RA small nuclear ribonucleoprotein sm d1
AAEL010136-RA	1200.73	1707.25	1083.28	626.935	287.61	383.645	703.953	736.901	640.487	824.349	1707.25	1.42184	287.61	4.17488	hypothetical protein
AAEL001416-RA	1751.76	853.261	768.429	577.97	526.646	419.691	873.117	1561.49	1236.27	1774.63	1774.63	1.01306	419.691	4.17391	conserved hypothetical protein
AAEL005817-RA	12265.3	8226.83	7710.17	12113.8	11291.8	13175.8	10678.2	2939.83	10440.5	4463.93	13175.8	1.07423	2939.83	4.17211	60S ribosomal protein L26_E1
AAEL002074-RA	14827.4	11554.5	10567.2	6215.58	3707.42	3554.91	5561.08	9684.87	12015.3	11739.7	14827.4	1	3554.91	4.17095	hypothetical protein
AAEL011657-RA	797.745	766.233	538.499	205.642	191.386	202.386	261.762	997.772	731.238	1111.41	1111.41	1.39319	191.386	4.16826	importin alpha
AAEL009776-RA	1829.24	846.408	742.904	483.242	530.106	438.886	520.004	2184.44	1193.55	3016.01	3016.01	1.64878	438.886	4.16791	conserved hypothetical protein
AAEL001324-RA	1174.06	1281.64	864.709	565.391	281.702	355.39	660.264	876.435	776.252	1016.29	1281.64	1.09163	281.702	4.16774	replication factor C large subunit, putative
AAEL006998-RA	719.252	729.954	525.157	449.659	203.433	172.913	251.292	466.142	472.675	359.961	729.954	1.01488	172.913	4.15962	conserved hypothetical protein
AAEL004436-RA	9170.93	3412.44	3751.42	3114	2208.1	2780.21	2277.63	7211.32	3395.81	10278.1	10278.1	1.12072	2208.1	4.15331	conserved hypothetical protein
AAEL002647-RA	238.347	299.802	147.801	78.971	57.3878	62.4019	164.224	229.144	169.02	223.023	299.802	1.25784	57.3878	4.15326	steroid receptor-interacting snf2 domain protein
AAEL011110-RA	56715.6	48498.9	42349.1	45191.7	38732.4	18854.4	13685.9	23759.9	36295	35544.1	56715.6	1	13685.9	4.14408	conserved hypothetical protein
AAEL001121-RA	281.471	157.982	206.052	100.476	67.9223	74.9705	101.456	353.798	202.633	421.409	421.409	1.49717	67.9223	4.14401	n-acetylgalactosaminyltransferase
AAEL010565-RC	1081.25	447.277	362.94	261.575	467.012	814.444	700.034	910.332	1059.64	906.465	1081.25	1	261.575	4.13362	hypothetical protein	AAEL010565-RA hypothetical protein
AAEL009051-RA	574.599	823.894	714.484	602.189	192.542	139.036	302.569	874.187	502.085	971.006	971.006	1.68988	139.036	4.13274	peroxiredoxin 6, prx-6
AAEL004286-RA	214.359	227.028	99.1311	71.0534	51.8854	77.5046	69.7048	202.029	143.845	149.899	227.028	1.0591	51.8854	4.13139	AaRigorMortis_E3
AAEL009380-RA	312.285	159.502	152.069	103.171	162.98	75.6926	152.913	239.566	269.706	282.062	312.285	1	75.6926	4.12569	phospholipase c beta
AAEL003077-RA	432.473	271.46	259.305	288.831	144.352	104.839	269.892	567.853	343.29	642.1	642.1	1.48472	104.839	4.12511	conserved hypothetical protein
AAEL011098-RA	149.293	52.3244	50.2387	43.1732	44.4054	79.3096	36.2034	101.63	57.9711	128.868	149.293	1	36.2034	4.12373	conserved hypothetical protein
AAEL014800-RA	200.703	186.351	108.923	258.609	48.6948	55.1479	50.8783	303.724	163.208	217.742	303.724	1.5133	48.6948	4.12166	conserved hypothetical protein
AAEL012591-RA	2110.16	1134.57	881.552	521.11	512.063	614.002	894.244	2579.46	1693.2	2448.84	2579.46	1.2224	512.063	4.1209	conserved hypothetical protein
AAEL001223-RA	252.904	84.1127	100.558	69.9156	70.6838	61.3839	82.5494	169.678	140.212	158.157	252.904	1	61.3839	4.12004	engulfment and cell motility protein
AAEL005035-RA	556.211	405.319	561.934	496.853	247.679	207.88	135.127	594.596	382.322	838.086	838.086	1.50678	135.127	4.11623	1,4-dihydroxy-2-naphthoate octaprenyltransferase
AAEL010023-RA	268.67	262.235	162.313	165.007	75.3946	65.2894	132.824	268.785	192.104	242.302	268.785	1.00043	65.2894	4.11506	conserved hypothetical protein
AAEL007523-RA	290.102	191.952	243.845	232.141	73.9253	72.2504	70.5297	391.876	212.616	382.81	391.876	1.35082	70.5297	4.11319	peroxisomal n1-acetyl-spermine/spermidine oxidase
AAEL011725-RA	389.291	199.918	156.072	212.794	95.0063	100.107	222.103	289.948	265.174	319.918	389.291	1	95.0063	4.09753	conserved hypothetical protein
AAEL011362-RA	3379.65	912.745	982.575	824.885	1080.84	1387.27	1731.88	2324.7	2224.55	3127.57	3379.65	1	824.885	4.09712	hypothetical protein
AAEL006497-RA	275.702	412.056	337.644	197.542	117.851	67.3357	207.415	294.98	207.119	288.854	412.056	1.49457	67.3357	4.09445	conserved hypothetical protein
AAEL008736-RA	4278.73	3325.68	4022.89	4481.53	1615.49	1048.2	1045.57	2983.07	2353.52	4700.06	4700.06	1.09847	1045.57	4.09224	p31A, putative	AAEL008736-RB p31A, putative
AAEL011841-RA	1001.42	901.281	916.618	724.052	581.625	245.259	383.995	845.22	673.493	986.339	1001.42	1	245.259	4.08311	ethanolaminephosphotransferase
AAEL010364-RA	462.04	152.869	258.636	173.63	113.204	180.936	325.347	522.531	355.844	641.92	641.92	1.38932	113.204	4.08149	hypothetical protein
AAEL010973-RA	145.046	65.0098	48.6941	101.944	38.6695	37.9849	35.5757	107.538	86.0083	105.815	145.046	1	35.5757	4.07712	conserved hypothetical protein
AAEL013408-RB	2571.39	1142.67	1108.61	1031.61	910.405	745.642	631.175	2195.91	1670.92	2539.37	2571.39	1	631.175	4.07398	suppressin	AAEL013408-RA suppressin
AAEL014215-RA	1868.25	1092.28	919.975	578.089	458.655	789.611	1550.15	2354.78	2004.15	2098.01	2354.78	1.26042	458.655	4.07333	nicotinate phosphoribosyltransferase	AAEL014219-RA nicotinate phosphoribosyltransferase
AAEL012884-RA	556.158	341.963	314.523	226.883	400.205	465.96	136.608	459.157	420.985	603.023	603.023	1.08427	136.608	4.07119	conserved hypothetical protein
AAEL008086-RA	1480.54	1847.04	1491.04	739.948	421.678	363.761	1238.6	1907.14	1193.55	2149.43	2149.43	1.45179	363.761	4.07009	conserved hypothetical protein
AAEL014338-RA	150.297	47.9947	59.0512	43.4797	48.9151	41.0432	36.9465	124.447	75.3379	120.261	150.297	1	36.9465	4.06796	hypothetical protein
AAEL004586-RB	7202.93	2276.12	2747.78	2067.72	1930.18	1771.01	2401.49	7367.89	5055.92	7385.35	7385.35	1.02533	1771.01	4.06712	histone deacetylase
AAEL004610-RA	193.949	79.5929	83.7296	72.2681	47.7187	58.1865	65.8741	237.507	134.05	244.953	244.953	1.26297	47.7187	4.06443	hypothetical protein
AAEL000178-RA	2125.31	3457.89	1866.93	1231.44	523.112	528.335	914.046	1767.44	1246.66	2482.94	3457.89	1.627	523.112	4.06282	ubiquinone/menaquinone biosynthesis methyltransferase
AAEL000033-RA	228.795	226.93	233.516	126.484	185.647	56.324	158.201	187.14	153.49	221.376	233.516	1.02064	56.324	4.06212	conserved hypothetical protein
AAEL012465-RA	393.581	224.119	225.366	185.925	109.203	96.9013	231.451	280.526	231.046	359.543	393.581	1	96.9013	4.06167	hypothetical protein
AAEL004094-RA	315.467	187.089	126.36	124.969	77.79	94.0412	121.451	390.257	236.214	383.665	390.257	1.23708	77.79	4.05537	pou domain
AAEL005716-RA	160.801	56.3033	86.4344	53.8548	42.0368	39.6625	45.8774	170.585	119.319	139.681	170.585	1.06085	39.6625	4.05423	conserved hypothetical protein
AAEL012682-RA	317.012	95.4247	118.987	130.866	104.531	106.06	78.1985	107.105	224.409	464.479	464.479	1.46518	78.1985	4.05394	hypothetical protein
AAEL014072-RA	965.241	522.124	513.839	326.142	479.969	238.205	411.491	817.816	685.276	944.713	965.241	1	238.205	4.05214	tip60
AAEL013176-RA	7823.15	8274.81	4215.62	2320.39	2051.25	1932.17	2226.46	3749.77	4396.3	7429	8274.81	1.05773	1932.17	4.04889	conserved hypothetical protein
AAEL000197-RA	1624.44	1168.18	1065.46	828.507	510.602	401.424	827.659	1292.29	1071.12	1056.08	1624.44	1	401.424	4.0467	hypothetical protein
AAEL007904-RA	2614.75	2434.6	1712.59	1149.92	665.007	647.201	1169.42	1684.05	1414.85	1844.69	2614.75	1	647.201	4.04009	cleavage and polyadenylation specificity factor
AAEL002918-RA	356.151	392.454	553.29	236.285	208.196	88.1614	143.334	388.364	301.386	476.475	553.29	1.55353	88.1614	4.03976	centaurin beta
AAEL013802-RA	226.859	74.8989	93.0652	69.0206	56.1709	94.9699	88.5533	192.357	178.626	238.772	238.772	1.05251	56.1709	4.03873	conserved hypothetical protein
AAEL011985-RA	9065.38	5732	3261.69	2304.15	2245.7	2763.34	2262.52	3661.58	6727.9	4509.27	9065.38	1	2245.7	4.03678	conserved hypothetical protein
AAEL002051-RA	218.667	74.4645	83.9277	65.6199	118.995	67.1622	54.2383	218.174	131.829	197.072	218.667	1	54.2383	4.03159	sodium_channel_E1-6	IH|0343|VB|AAEL002735|sodium_channel|E1-5; IH|0271|VB|AAEL002051|sodium_channel|E1-6; IH|0343|VB|AAEL002735|sodium_channel|E1-5
AAEL003252-RA	222.376	77.0805	89.6076	190.437	84.8493	68.2132	55.2638	213.677	167.712	216.02	222.376	1	55.2638	4.02391	hypothetical protein
AAEL012536-RA	383.405	104.497	95.3111	241.776	137.929	206.563	192.014	164.384	160.574	539.334	539.334	1.4067	95.3111	4.02267	hypothetical protein
AAEL007392-RA	3190.38	2930.72	2605.4	1382.45	887.251	793.145	1368.03	1840.43	2725.81	1538.71	3190.38	1	793.145	4.02244	mitochondrial import receptor subunit tom20
AAEL003897-RA	449.24	356.891	260.687	179.758	232.498	111.697	343.507	260.345	272.515	329.076	449.24	1	111.697	4.02195	dna repair protein xp-c / rad4
AAEL010663-RA	376.042	405.914	435.505	239.133	93.5248	128.039	199.843	270.76	227.475	298.651	435.505	1.15813	93.5248	4.02077	cleavage and polyadenylation specificity factor
AAEL001924-RA	4516.94	1464.28	1362.49	1123.84	1207.81	1342.21	1338.52	3345.73	2400.53	5250.81	5250.81	1.16247	1123.84	4.0192	zinc finger protein
AAEL013275-RA	201.785	167.088	110.692	50.5598	55.517	61.5098	50.2776	292.087	213.43	254.852	292.087	1.44751	50.2776	4.01342	importin beta-1
AAEL010321-RA	2076.55	2398.94	2145.47	1304.5	977.197	517.727	1112.49	1218.8	1049.87	1597.37	2398.94	1.15525	517.727	4.0109	porphobilinogen deaminase
AAEL007894-RA	215.341	119.547	145.949	98.0663	167.324	53.7284	157.025	203.459	140.781	235.59	235.59	1.09403	53.7284	4.00795	hypothetical protein
AAEL001996-RA	271.013	167.01	154.96	100.999	89.453	67.625	200.7	201.733	233.978	277.775	277.775	1.02495	67.625	4.00758	predicted protein
AAEL004072-RA	50352.3	29592.8	27279.5	26654.5	25917.9	17017.6	12571.8	20853.8	30212.2	30928.5	50352.3	1	12571.8	4.00516	conserved hypothetical protein	AAEL005860-RA conserved hypothetical protein; AAEL003031-RA conserved hypothetical protein; AAEL013988-RA conserved hypothetical protein;
AAEL004607-RA	26792.5	10553.5	8227.25	7955.66	6692.96	7557.66	12037.4	12473.5	28633.1	25196.6	28633.1	1.0687	6692.96	4.00309	molybdopterin biosynthesis moeb protein
AAEL001866-RA	32675.2	48307.6	24097.3	8173.14	8163.56	10079.5	25030.5	11307.1	10608.5	12268.9	48307.6	1.47842	8163.56	4.00257	hypothetical protein
AAEL008794-RA	14690.7	10133.1	8211.05	5429.81	3675.1	3673.49	5254.99	7453.16	5003.55	9285.55	14690.7	1	3673.49	3.9991	conserved hypothetical protein
AAEL004963-RA	48243.1	27001.4	25195.1	23730.7	22734.1	15893.3	12074.4	19011.8	29016.7	30227	48243.1	1	12074.4	3.99548	conserved hypothetical protein
AAEL002532-RA	1092.31	551.398	542.645	506.042	584.443	491.841	273.391	1041.99	774.629	1077.03	1092.31	1	273.391	3.99542	conserved hypothetical protein
AAEL013675-RA	11822.5	12054.1	11268.3	8070.07	7331.77	5510.32	2960.04	5528.54	7043.3	5677.33	12054.1	1.01959	2960.04	3.99402	eukaryotic translation initiation factor
AAEL011288-RA	137861	124853	105916	95863.1	60048.4	52607.9	34524.8	81021.3	117490	94119.1	137861	1	34524.8	3.99311	elongation factor 1 gamma
AAEL005204-RA	337.36	159.338	189.122	217.946	180.776	91.5559	84.5092	255.438	317.896	360.691	360.691	1.06916	84.5092	3.99199	conserved hypothetical protein
AAEL009706-RA	185.606	75.4005	68.1899	54.0061	46.496	63.4514	50.4866	181.912	162.053	237.874	237.874	1.28161	46.496	3.99187	ns1 binding protein
AAEL000990-RA	291.401	113.948	99.5136	96.5309	73.0679	95.8582	132.348	223.632	212.635	258.458	291.401	1	73.0679	3.98808	conserved hypothetical protein
AAEL002362-RA	1132.55	1642.8	1685.68	1287.26	384.933	284.212	819.904	958.877	685.461	1069.94	1685.68	1.48839	284.212	3.98489	conserved hypothetical protein
AAEL012681-RA	2170.29	1999.32	1387.94	1308.42	1034.14	1047.32	991.964	544.789	2013.76	962.481	2170.29	1	544.789	3.98373	60S ribosomal protein L24_E1
AAEL012007-RA	227.649	95.8933	81.7583	143.914	57.1649	152.202	196.837	168.768	264.762	226.083	264.762	1.16303	57.1649	3.98232	hypothetical protein
AAEL004609-RA	869.33	475.361	412.508	354.783	253.064	218.546	398.333	989.332	748.597	1347.97	1347.97	1.55059	218.546	3.9778	hypothetical protein
AAEL009913-RA	7760.21	4005.82	5342.44	3553.71	2102.93	1951.66	1951.36	6665.54	5264.16	7958.27	7958.27	1.02552	1951.36	3.97681	dead box atp-dependent rna helicase
AAEL005162-RA	6233.01	6098.31	6291.72	2753.88	1568.75	1660.22	3535.82	5059.02	3454.65	5277.19	6291.72	1.00942	1568.75	3.97323	50S robosomal protein L11
AAEL005231-RA	287.047	121.914	113.617	78.9237	132.833	159.87	72.307	307.993	244.926	289.277	307.993	1.07297	72.307	3.96983	hypothetical protein
AAEL000233-RA	171.406	77.1165	60.5465	54.5119	43.2407	59.1416	78.2155	123.46	97.8231	120.032	171.406	1	43.2407	3.96401	membrane-associated guanylate kinase, putative
AAEL014509-RA	555.04	376.697	350.664	209.073	140.114	216.882	327.33	718.485	515.946	863.594	863.594	1.55591	140.114	3.96136	zinc finger protein
AAEL013891-RA	220.609	247.437	130.076	158.665	77.823	55.716	137.885	183.042	134.597	184.773	247.437	1.12161	55.716	3.95953	type i inositol-1,4,5-trisphosphate 5-phosphatase
AAEL009944-RA	2294.6	2751.66	2095.53	1220.05	579.563	771.532	1167.31	1199.21	1138.95	1708.12	2751.66	1.19919	579.563	3.95919	conserved hypothetical protein
AAEL014900-RA	519.282	724.407	798.614	754.429	244.073	131.191	280.208	523.544	484.115	510.103	798.614	1.53792	131.191	3.95822	ATAXIA_TELANGIECTASIA_MUTATED_ORF
AAEL001916-RA	9296.57	8735.99	11291.3	7500.44	4491.72	3045.75	2348.99	7357.64	5416.95	7612.05	11291.3	1.21457	2348.99	3.95769	EUKARYOTIC_TRANSLATIONAL_INITIATION_FACTOR_4E_ORF
AAEL002525-RA	990.909	734.723	616.068	313.905	255.706	250.534	758.404	499.399	1107.55	823.451	1107.55	1.11771	250.534	3.95518	AA_transpt_
AAEL004110-RA	254.663	315.227	216.248	167.478	64.4386	90.5715	162.053	204.537	207.735	174.071	315.227	1.23782	64.4386	3.95203	cdk10/11
AAEL007225-RA	174.459	50.1981	61.199	74.7687	44.1605	49.1994	131.679	122.347	84.4848	120.482	174.459	1	44.1605	3.95055	dynein heavy chain
AAEL001716-RB	321.984	360.605	264.468	202.785	81.5457	356.596	182.956	363.634	308.553	317.781	363.634	1.12935	81.5457	3.94851	THO complex subunit 2 (Tho2)	AAEL001716-RA THO complex subunit 2 (Tho2)
AAEL008608-RA	332.211	176.409	189.126	131.924	84.178	133.275	87.4456	373.604	247.422	438.626	438.626	1.32032	84.178	3.94653	conserved hypothetical protein
AAEL007211-RA	1646.43	458.795	588.719	500.259	417.8	570.627	731.338	1914.84	1147.35	2339.02	2339.02	1.42066	417.8	3.94072	conserved hypothetical protein
AAEL005020-RA	1680.64	568.292	620.148	546.052	426.662	635.467	747.274	1326.85	1373.25	2216.31	2216.31	1.31873	426.662	3.93905	hypothetical protein
AAEL008719-RA	4154.41	3651.94	3383.97	2341.81	1054.84	1078.74	1383.94	2945.6	3187.63	4740.24	4740.24	1.14101	1054.84	3.93843	Sm protein G, putative
AAEL008951-RA	3973.63	1009.2	1104.65	1211.01	1768.39	1835.55	1775.17	2618.36	2211.14	2954.29	3973.63	1	1009.2	3.93741	hypothetical protein
AAEL001808-RA	300.937	161.168	199.838	264.703	301.432	416.03	76.4825	383.357	245.602	337.483	416.03	1.38245	76.4825	3.93471	organic anion transporter
AAEL009624-RA	313.005	159.735	228.492	212.209	89.8334	100.121	79.5499	332.021	194.629	369.944	369.944	1.18191	79.5499	3.9347	conserved hypothetical protein
AAEL004365-RA	258.965	107.878	103.81	99.4808	65.9294	101.005	119.293	206.694	189.266	207.291	258.965	1	65.9294	3.92791	hypothetical protein
AAEL007419-RA	154.346	60.9627	58.7518	100.051	48.4213	39.2956	62.0065	73.0215	83.5075	79.9361	154.346	1	39.2956	3.92783	hypothetical protein
AAEL007313-RA	506.676	529.372	673.994	600.316	187.401	129.034	353.395	382.978	352.434	516.81	673.994	1.33023	129.034	3.92668	conserved hypothetical protein
AAEL003916-RA	1540.8	1490.46	1229.06	648.125	392.47	425.815	570.483	1707.92	1257.14	1884.83	1884.83	1.22328	392.47	3.92591	splicing factor, putative
AAEL006395-RA	736.725	343.107	301.553	306.252	187.729	250.312	243.048	450.924	337.481	460.753	736.725	1	187.729	3.9244	hypothetical protein
AAEL009182-RA	376.811	147.086	124.663	96.1498	163.886	176.057	347.528	226.741	264.466	299.438	376.811	1	96.1498	3.91901	zinc finger protein, putative
AAEL002179-RA	2045.99	2243.4	1643.05	889.263	988.221	522.088	1136.22	1146.93	1655.74	1446.73	2243.4	1.09649	522.088	3.91885	conserved hypothetical protein
AAEL010729-RA	298.18	129.527	132.495	254.376	90.0087	140.347	76.1466	183.131	141.289	165.033	298.18	1	76.1466	3.91586	myst histone acetyltransferase
AAEL000565-RA	549.931	260.57	291.469	306.593	346.359	140.447	426.948	457.926	525.647	552.958	552.958	1.0055	140.447	3.91559	hypothetical protein
AAEL002224-RA	131.679	49.8596	47.8106	37.0075	33.632	73.8363	33.7461	45.9471	50.6523	59.2391	131.679	1	33.632	3.91528	hypothetical protein
AAEL002451-RA	254.523	180.665	129.097	65.0089	72.5945	127.922	172.343	284.612	244.882	256.63	284.612	1.11822	65.0089	3.9152	zinc finger protein
AAEL002978-RA	22229.8	5697.17	6769.07	9576.86	11873.1	11853.5	11403.2	20563.8	15300.9	24418.2	24418.2	1.09844	5697.17	3.90191	leucyl aminopeptidase, putative
AAEL013391-RA	425.666	360.154	308.866	109.265	113.648	178.949	340.15	459.049	577.464	598.309	598.309	1.40558	109.265	3.89571	conserved hypothetical protein
AAEL001491-RA	165.623	56.8463	59.7952	48.9116	48.7704	42.52	51.255	121.469	65.362	141.479	165.623	1	42.52	3.89519	conserved hypothetical protein
AAEL003926-RA	1586.4	2141.73	2009.49	1427.56	496.061	407.341	1102.14	889.29	817.18	1091.54	2141.73	1.35005	407.341	3.89454	gtp-binding protein lepa
AAEL009092-RB	185.202	139.174	88.6563	73.0699	47.6355	50.5541	85.529	193.084	140.337	218.66	218.66	1.18065	47.6355	3.88791	longevity assurance factor 1 (lag1)
AAEL002284-RA	676.869	778.29	1061.01	874.695	258.544	174.128	650.009	564.792	476.432	669.14	1061.01	1.56753	174.128	3.8872	mediator complex, subunit, putative
AAEL002334-RA	24105.2	27048.7	19290.7	11527.9	9915.75	9073.44	6201.99	8907.02	14280.3	13511	27048.7	1.12211	6201.99	3.88668	eukaryotic translation initiation factor 3 subunit
AAEL006132-RA	155.345	61.338	79.6326	96.2319	45.0638	39.9767	51.1183	92.3912	90.89	98.0106	155.345	1	39.9767	3.88589	hypothetical protein
AAEL007631-RA	678.965	295.648	222.306	274.919	174.754	212.665	411.434	575.291	457.211	560.416	678.965	1	174.754	3.88525	conserved hypothetical protein
AAEL009392-RA	563.512	924.314	519.822	366.807	159.633	145.086	175.652	523.863	380.757	405.218	924.314	1.64027	145.086	3.88399	chromosome region maintenance protein 5/exportin
AAEL008547-RA	1931.88	807.378	794.587	629.172	497.646	625.907	890.991	1915.44	1515.72	2340.89	2340.89	1.21172	497.646	3.88203	conserved hypothetical protein
AAEL011415-RA	3809.07	1960.65	1631.26	1253.97	981.642	1198.22	1629.28	3333.55	2647.97	3400.96	3809.07	1	981.642	3.88031	lysine-specific histone demethylase
AAEL000836-RA	812.891	703.402	456.511	311.155	209.627	231.444	536.106	259.155	324.469	295.535	812.891	1	209.627	3.8778	spermatogenesis associated factor
AAEL012020-RA	2963.67	999.457	1020.87	1007.58	764.707	994.896	1261.73	2459.55	1476.73	3507.23	3507.23	1.18341	764.707	3.87557	conserved hypothetical protein
AAEL005419-RA	431.108	216.76	259.219	178.655	127.028	139.736	111.347	483.913	372.896	706.554	706.554	1.63893	111.347	3.87175	twinfilin
AAEL002897-RA	43399.6	34791.9	31912.4	34930	28809.7	15297.1	11215.9	17522.9	27676.7	27597.1	43399.6	1	11215.9	3.86947	conserved hypothetical protein
AAEL000810-RA	138.471	58.3395	60.0388	42.8182	35.7957	38.9667	43.8372	141.071	99.2458	139.989	141.071	1.01877	35.7957	3.86837	protein kinase c
AAEL007418-RA	433.209	710.898	445.583	264.275	112.073	138.031	189.938	331.477	284.934	314.209	710.898	1.641	112.073	3.86541	hypothetical protein
AAEL007077-RA	8570.63	10571.2	6136.35	2823	2217.63	2672.42	4187.82	5733.17	5559.34	7652.55	10571.2	1.23342	2217.63	3.86477	integrin beta 1 binding protein (melusin)
AAEL004420-RA	460.459	369.41	255.447	203.448	119.261	156.146	386.188	362.472	351.28	580.448	580.448	1.26059	119.261	3.86093	conserved hypothetical protein	AAEL004420-RC conserved hypothetical protein; AAEL004420-RB conserved hypothetical protein;;
AAEL014631-RA	159.591	84.9065	72.1166	60.931	41.3551	66.3699	57.1641	113.799	106.781	104.367	159.591	1	41.3551	3.85905	hypothetical protein
AAEL006991-RA	174.016	186.58	173.533	208.31	52.6237	45.1168	97.5577	119.119	107.335	163.636	208.31	1.19708	45.1168	3.85701	conserved hypothetical protein
AAEL011866-RA	3538.03	3650.56	3122.21	1969.37	1059.21	917.403	1515.3	2169.81	1609.43	2859.89	3650.56	1.0318	917.403	3.85658	DNA-directed RNA polymerase III 25 kDa polypeptide
AAEL003597-RB	379.444	186.477	179.305	116.781	98.6006	247.545	416.699	314.762	531.833	360.722	531.833	1.40161	98.6006	3.84829	leucine-rich transmembrane protein
AAEL004848-RA	709.907	1039.93	1053.51	814.476	291.855	184.641	610.548	411.6	379.309	650.94	1053.51	1.48402	184.641	3.84479	small nuclear ribonucleoprotein, core, putative
AAEL008335-RA	242.781	125.877	112.206	222.742	63.1652	75.4817	89.6693	243.96	193.224	267.208	267.208	1.10061	63.1652	3.84359	hypothetical protein
AAEL010473-RA	501.063	677.664	556.237	382.541	130.495	171.345	185.473	402.397	314.781	635.926	677.664	1.35245	130.495	3.83971	nad dependent epimerase/dehydratase
AAEL010302-RA	2000.08	521.033	556.75	690.1	714.086	919.533	1085.45	1140.29	1204.95	1662.45	2000.08	1	521.033	3.83868	conserved hypothetical protein
AAEL013862-RA	3404.34	1840.79	1758.78	1293.64	888.196	1241.08	1365.54	1901.42	1487.6	2839.83	3404.34	1	888.196	3.83287	arginyl-tRNA synthetase
AAEL011324-RA	145.313	62.9126	69.0178	68.6157	37.9191	43.4963	43.9788	110.145	70.7584	111.802	145.313	1	37.9191	3.83219	hypothetical protein
AAEL007041-RA	223.522	120.871	93.4477	120.936	58.3758	78.6985	108.782	229.939	185.681	182.257	229.939	1.02871	58.3758	3.82901	low-density lipoprotein receptor (ldl)
AAEL009727-RA	1295.29	562.483	538.665	496.675	338.298	418.076	730.375	1177.17	924.206	1638.43	1638.43	1.26492	338.298	3.82885	conserved hypothetical protein
AAEL010754-RA	113389	108285	89105.5	90969.3	69475.4	35344.5	29627.8	66290.1	84363	87047.9	113389	1	29627.8	3.82711	hypothetical protein
AAEL013457-RA	10705.8	11540	9176.69	4241.49	2799.63	2919.43	3926.89	6206.82	4788.68	9103.13	11540	1.07792	2799.63	3.82402	RNA polymerase small Zn-binding subunit, putative
AAEL015154-RA	133.413	63.197	44.7777	81.7298	46.2015	42.0317	34.8949	62.94	78.6567	86.9563	133.413	1	34.8949	3.82329	conserved hypothetical protein	AAEL013446-RA conserved hypothetical protein
AAEL005725-RA	2304.43	2488.13	1880.91	1233.5	603.031	802.24	1021.95	1224.6	1311.9	1539.61	2488.13	1.07972	603.031	3.82141	conserved hypothetical protein
AAEL000619-RA	81410	77932	68912	72397.5	55835.3	27187.6	21311.8	43566.2	61758	64075.1	81410	1	21311.8	3.81994	conserved hypothetical protein
AAEL006124-RA	4108.41	5078.62	4813.15	2737.24	1485.65	1076.48	1704.84	3582.59	2666.95	2703.43	5078.62	1.23615	1076.48	3.81652	conserved hypothetical protein
AAEL009335-RA	323.31	237.484	248.851	172.566	98.007	84.8284	152.073	453.09	305.735	549.481	549.481	1.69955	84.8284	3.81134	adhesion regulating molecule 1 (110 kda cell membrane glycoprotein)	AAEL009435-RA adhesion regulating molecule 1 (110 kda cell membrane glycoprotein); AAEL009710-RA adhesion regulating molecule 1 (110 kda cell membrane glycoprotein); AAEL003485-RA adhesion regulating molecule 1 (110 kda cell membrane glycoprotein);
AAEL009607-RB	5819.1	2821.54	2284.35	1526.97	1575.48	1649.49	1723.02	5139.8	4484.04	4928.77	5819.1	1	1526.97	3.81087	lingerer
AAEL008720-RA	180.452	55.4869	103.02	52.9893	59.7757	47.3879	49.4127	69.8522	91.813	66.6234	180.452	1	47.3879	3.80798	conserved hypothetical protein
AAEL003847-RA	226.608	372.591	198.474	98.4727	60.6643	59.5119	133.033	155.793	208.764	231.994	372.591	1.64421	59.5119	3.80777	conserved hypothetical protein
AAEL010586-RA	685.2	731.31	771.711	543.05	179.977	197.416	407.953	620.011	487.672	773.69	773.69	1.12915	179.977	3.80715	conserved hypothetical protein
AAEL005930-RA	3131.4	1475.18	1244.06	822.542	1453.83	955.517	927.308	3646.35	1862.36	3331.41	3646.35	1.16445	822.542	3.80698	ubiquitin-protein ligase
AAEL006107-RA	445.404	245.506	389.827	398.509	189.044	117.249	300.113	326.252	179.703	388.113	445.404	1	117.249	3.79878	mitotic and dna damage checkpoint protein hus1
AAEL010622-RA	332.545	176.927	191.728	257.397	125.115	87.5409	268.485	212.445	257.496	324.454	332.545	1	87.5409	3.79874	hypothetical protein
AAEL010829-RA	158.759	261.912	118.103	87.4825	41.8845	45.0855	50.5776	168.911	114.249	169.63	261.912	1.64974	41.8845	3.79041	protein arginine n-methyltransferase
AAEL013402-RB	603.943	281.521	332.893	281.862	172.934	159.339	261.257	445.379	496.104	605.061	605.061	1.00185	159.339	3.79029	hypothetical protein
AAEL015559-RA	201.833	312.467	211.245	79.6797	53.3126	106.071	251.721	83.3773	172.913	154.951	312.467	1.54815	53.3126	3.78584	zinc carboxypeptidase
AAEL008563-RA	675.178	224.876	287.33	287.429	206.86	178.419	245.576	626.378	419.665	481.615	675.178	1	178.419	3.78424	conserved hypothetical protein	AAEL013677-RA conserved hypothetical protein
AAEL007853-RA	2309.62	1834.39	1791.36	1355.03	776.32	610.373	1038.79	2259.29	1593.93	2727.84	2727.84	1.18108	610.373	3.78395	lupus la protein (Sjogren syndrome type B antigen) (La/SS-B), putative
AAEL005947-RA	4235.98	4585.96	4722.87	3228.04	1652.63	1120.18	1350.57	4606.86	2911.55	3408.72	4722.87	1.11494	1120.18	3.78152	G-rich sequence factor-1, putative	AAEL005947-RB G-rich sequence factor-1, putative
AAEL009574-RA	479.242	186.224	173.554	148.714	126.785	147.803	281.507	503.429	438.779	565.666	565.666	1.18033	126.785	3.77997	elongase, putative
AAEL005251-RA	607.982	932.878	1056.92	787.264	873.238	792.62	527.384	258.116	218.338	160.857	1056.92	1.7384	160.857	3.77963	conserved hypothetical protein
AAEL010790-RA	539.873	589.958	341.029	338.057	142.966	146.964	405.482	295.971	283.062	323.807	589.958	1.09277	142.966	3.77623	hypothetical protein
AAEL010805-RA	566.1	240.887	292.804	216.971	149.918	324.026	313.473	439.238	551.712	705.405	705.405	1.24608	149.918	3.77606	deformed wings, putative
AAEL007410-RA	2307.2	793.912	955.114	629.965	611.578	923.036	907.565	2199.37	1282.76	2878.39	2878.39	1.24757	611.578	3.77253	Inhibitor-2, putative
AAEL006952-RA	16422.1	7786.86	5885.38	4353.69	6805.58	7955.02	8000.18	6440.58	10708.7	7975.88	16422.1	1	4353.69	3.77199	conserved hypothetical protein
AAEL014098-RA	360.024	248.912	198.012	167.263	95.4692	105.786	143.412	524.12	340.301	470.834	524.12	1.45579	95.4692	3.7711	polycomb protein
AAEL007196-RA	6067.49	2704.48	3174.67	2425.1	1610.32	1611.94	1743.37	5943.29	3630.65	8198.3	8198.3	1.35118	1610.32	3.76789	conserved hypothetical protein
AAEL014292-RA	25060.3	23501.2	17923.9	24094.7	25008.8	23875	13042.2	6658.1	14188.7	10493.1	25060.3	1	6658.1	3.76389	40S ribosomal protein S24
AAEL007466-RA	3417.34	1721.67	1506.06	919.604	908.923	1272.84	1664.07	2261.05	1986.58	3220.61	3417.34	1	908.923	3.75976	histone-fold protein CHRAC subunit, putative
AAEL000065-RA	687.225	343.648	358.532	267.388	182.789	242.239	412.27	605.925	316.319	593.201	687.225	1	182.789	3.75967	conserved hypothetical protein
AAEL002734-RA	982.434	407.048	432.622	360.926	261.367	415.354	633.395	622.827	598.258	857.533	982.434	1	261.367	3.75882	conserved hypothetical protein
AAEL002989-RA	9042.44	3094.07	2405.96	2409.34	2666.86	2731.14	3636.95	3107.35	3734.39	3172.23	9042.44	1	2405.96	3.75835	hypothetical protein
AAEL012995-RA	4973.34	3690.93	2111.67	1874.13	2722.01	3850.8	1323.31	5745	3141.67	7462.79	7462.79	1.50056	1323.31	3.75825	enhancer of zeste, ezh
AAEL004896-RA	5186.03	6977.4	4202.2	2337.44	1418.65	1380.41	2314.19	2245.52	2241.98	2192.94	6977.4	1.34542	1380.41	3.75689	conserved hypothetical protein
AAEL010179-RA	213.639	114.187	89.8288	87.1407	56.8694	69.7485	117.957	117.859	108.358	98.7801	213.639	1	56.8694	3.75667	nadph oxidase
AAEL012420-RA	235.976	136.011	99.5419	171.901	62.983	85.6283	172.321	226.022	239.756	254.208	254.208	1.07727	62.983	3.74665	pumilio
AAEL009724-RA	1306.31	854.431	843.712	676.87	348.795	389.407	591.228	971.309	852.039	1296.54	1306.31	1	348.795	3.74522	hypothetical protein
AAEL007521-RA	1608.7	740.979	747.657	452.196	498.725	637.342	430.122	1903.88	1242.81	1961.82	1961.82	1.21951	430.122	3.7401	importin beta-2
AAEL013086-RA	2356.3	1339.65	1092.6	932.274	630.033	822.059	1097.94	1792.47	1955.4	2421.8	2421.8	1.0278	630.033	3.73996	hypothetical protein
AAEL011382-RA	1184.69	1882.39	1428.32	850.137	334.836	316.766	572.294	1010.11	748.806	827.381	1882.39	1.58893	316.766	3.73994	116 kda U5 small nuclear ribonucleoprotein component
AAEL013540-RA	1303.08	532.498	667.303	555.611	348.427	348.581	638.601	1220.72	672.84	1524.13	1524.13	1.16964	348.427	3.73988	conserved hypothetical protein
AAEL001039-RA	951.939	1614.79	1657.94	1012.2	394.22	254.554	678.95	971.647	569.213	1042.13	1657.94	1.74164	254.554	3.73964	metaxin	AAEL001039-RB metaxin
AAEL002434-RA	148.36	56.1514	64.6972	59.7964	39.6859	45.3903	46.6963	220.548	114.891	230.004	230.004	1.55031	39.6859	3.73834	hypothetical protein
AAEL003342-RA	149.057	81.8358	85.9788	39.8841	45.5116	81.3325	114.677	145.481	109.843	183.104	183.104	1.22842	39.8841	3.73726	conserved hypothetical protein
AAEL011636-RA	2644.64	910.612	983.487	761.855	708.54	999.681	2376.91	1980.24	1984.95	2185.64	2644.64	1	708.54	3.73252	hypothetical protein
AAEL014051-RA	148.682	242.751	87.9191	62.8832	48.1903	39.8381	49.3638	128.357	95.1595	135.614	242.751	1.63269	39.8381	3.73214	nop14_E1
AAEL007746-RA	163.224	72.4178	73.6229	80.4251	43.788	54.2225	61.4686	148.105	124.168	116.131	163.224	1	43.788	3.72759	conserved hypothetical protein
AAEL011236-RA	207.186	144.632	115.458	81.5859	55.5852	73.2472	70.3592	201.232	127.198	184.214	207.186	1	55.5852	3.72737	hypothetical protein
AAEL013896-RA	714.13	300.093	304.234	191.662	215.123	349.848	353.317	695.256	536.144	725.485	725.485	1.0159	191.662	3.72598	smad4
AAEL000005-RB	2704.45	769.266	772.604	726.334	856.12	938.494	849.783	1805.12	1389.92	2579.27	2704.45	1	726.334	3.72342	hypothetical protein	AAEL000005-RA hypothetical protein
AAEL015468-RA	138.019	44.4346	54.8785	45.2657	38.9413	54.1364	37.0741	111.778	85.232	173.814	173.814	1.25935	37.0741	3.72279	conserved hypothetical protein
AAEL013553-RA	5657.84	1950.67	1694.88	1520.86	1679.46	2167.45	2628.25	3608.24	2902.51	4721.42	5657.84	1	1520.86	3.72016	conserved hypothetical protein
AAEL004734-RA	814.488	917.929	757.367	565.494	350.743	218.99	518.728	835.975	559.903	874.976	917.929	1.127	218.99	3.7193	conserved hypothetical protein
AAEL000397-RA	273.154	152.333	152.617	153.472	78.2602	123.491	73.4511	252.155	188.272	238.441	273.154	1	73.4511	3.71885	conserved hypothetical protein
AAEL005025-RA	8327.42	8267.04	7332.09	3574.07	2240.27	2528.22	3771.34	6098.21	4924.06	7147.6	8327.42	1	2240.27	3.71715	U1 small nuclear ribonucleoprotein, putative
AAEL004559-RA	1714.47	694.99	723.368	461.458	562.31	621.934	562.84	1817.66	1335.17	2641.08	2641.08	1.54046	461.458	3.71535	synaptosomal associated protein
AAEL011692-RA	2181.44	3663.73	1964.62	1372.38	612.789	587.292	1091.11	1571.73	1350.75	1578.61	3663.73	1.6795	587.292	3.7144	DNA-directed RNA polymerase II largest subunit
AAEL007479-RA	444.886	664.27	411.217	445.91	201.009	119.796	200.391	354.623	359.189	506.766	664.27	1.49312	119.796	3.71369	hypothetical protein
AAEL007203-RA	1801.76	2099.99	2658.34	1965.16	655.938	485.605	715.123	1073.9	1034.56	1354.62	2658.34	1.47542	485.605	3.71033	conserved hypothetical protein
AAEL002446-RA	185.486	231.391	154.586	109.957	59.6408	50.0268	65.1556	197.747	172.577	211.311	231.391	1.24749	50.0268	3.70773	conserved hypothetical protein
AAEL012741-RA	263.459	298.913	188.921	209.16	76.2816	71.1191	224.551	217.42	192.734	235.052	298.913	1.13457	71.1191	3.70447	conserved hypothetical protein
AAEL010971-RA	468.845	252.214	240.974	135.508	183.791	202.428	126.8	555.36	363.07	450.412	555.36	1.18453	126.8	3.69751	hypothetical protein
AAEL006986-RA	421.432	268.983	304.691	192.099	113.996	153.997	320.443	392.845	270.632	453.066	453.066	1.07506	113.996	3.69691	conserved hypothetical protein
AAEL007491-RA	4924.76	6352.71	3919.48	1718	1332.89	1440.3	1733.34	3135.49	2884.13	4013.1	6352.71	1.28995	1332.89	3.69481	hypothetical protein
AAEL000136-RA	456.923	310.526	290.683	247.525	222.993	123.708	211.433	378.402	275.37	446.788	456.923	1	123.708	3.69357	conserved hypothetical protein
AAEL008128-RA	13110.4	17600.3	17452.8	12099.1	4359.83	3813.79	3550.77	9333.46	8581.54	8608.77	17600.3	1.34247	3550.77	3.69227	mitochondrial inner membrane protein translocase, 13kD-subunit, putative
AAEL013286-RB	359.955	390.972	240.534	212.102	97.5233	131.915	426.272	218.435	349.372	216.899	426.272	1.18423	97.5233	3.69097	single-strand selective monofunctional uracil dna glycosylase
AAEL000461-RC	717.933	724.832	384.402	194.556	235.277	223.584	961.478	815.323	863.834	630.499	961.478	1.33923	194.556	3.6901	conserved hypothetical protein	AAEL000461-RA conserved hypothetical protein; AAEL000461-RB conserved hypothetical protein;;
AAEL010811-RA	210.422	166.034	152.316	94.222	142.065	57.1653	159.468	203.385	134.647	214.351	214.351	1.01867	57.1653	3.68094	hypothetical protein
AAEL011121-RA	2871.68	954.807	1170.84	1049.05	868.796	780.408	1245.45	2226.43	1660.48	3351.85	3351.85	1.16721	780.408	3.67971	endoplasmic reticulum-resident kdel protein
AAEL006256-RA	41854.5	48986.1	45429.2	46148.1	23416.9	11375.9	13753.7	39517.3	43459.4	43501.6	48986.1	1.17039	11375.9	3.67921	ATPase subunit, putative	AAEL012740-RA ATPase subunit, putative
AAEL002098-RA	932.906	543.728	521.597	505.022	505.383	253.605	752.462	481.297	432.778	582.656	932.906	1	253.605	3.67859	dna repair endonuclease xp-f / mei-9 / rad1
AAEL003149-RA	2000.03	797.196	937.226	772.409	544.558	674.375	1036.97	1495.69	1289.93	2051.29	2051.29	1.02563	544.558	3.67276	conserved hypothetical protein
AAEL003572-RA	777.196	495.615	436.469	340.654	233.89	211.621	297.854	840.045	654.303	1194.46	1194.46	1.53688	211.621	3.67258	rnase h (70)
AAEL013515-RA	77076.5	26998	20987.4	23247.7	42207.3	57399.4	78840.6	83870.4	80493.1	99717	99717	1.29374	20987.4	3.67251	Pupal cuticle protein, putative
AAEL015425-RA	370.421	454.441	430.839	389.127	100.874	242.151	578.075	331.921	389.488	327.88	578.075	1.56059	100.874	3.67213	conserved hypothetical protein
AAEL004348-RA	498.644	298.272	244.882	223.664	153.386	135.942	253.924	387.273	338.435	492.851	498.644	1	135.942	3.66807	NF-180, putative
AAEL009245-RA	1662.69	900.509	988.647	691.461	453.679	680.438	640.856	2543.58	1533.41	2508.79	2543.58	1.5298	453.679	3.6649	3-hydroxyisobutyrate dehydrogenase, putative
AAEL001352-RA	4620.63	3235.51	2681.93	1559.96	1371.07	1639.59	1261.7	3780.51	3404.08	4003.46	4620.63	1	1261.7	3.66224	scaffold attachment factor b
AAEL014498-RA	6713.88	5303.02	4355.83	2437.59	1833.84	2022.75	2994.54	3644.35	3181.5	5102.4	6713.88	1	1833.84	3.66111	conserved hypothetical protein	AAEL013103-RA conserved hypothetical protein
AAEL003330-RA	225.862	209.16	179.07	147.876	61.7227	65.2175	188.011	161.743	192.395	172.045	225.862	1	61.7227	3.6593	conserved hypothetical protein
AAEL014562-RA	15664.5	16993.2	12623.4	18491.3	17322.7	16711.1	11113.2	4281.63	12481.3	6844.98	18491.3	1.18046	4281.63	3.65855	60S ribosomal protein L12_E1+E2
AAEL006639-RA	227.56	209.322	225.194	169.54	62.201	76.129	226.675	205.386	163.47	275.402	275.402	1.21024	62.201	3.65847	hypothetical protein
AAEL001411-RB	3381.25	1505.73	1232.35	1017.46	925.358	1045.92	1854.63	2473.83	2954.72	2212.48	3381.25	1	925.358	3.65399	myosin heavy chain, nonmuscle or smooth muscle	AAEL001411-RA myosin heavy chain, nonmuscle or smooth muscle
AAEL006117-RA	9386.79	10429.5	10098	4895.41	2753.43	2569.15	3708.6	6959.77	6537.61	8291.13	10429.5	1.11108	2569.15	3.65366	mitochondrial 60S ribosomal protein L7/L12	DS|0655|AAEL006117|Mitochondrial 60S ribosomal protein L7/L12|E1; DS|0655|AAEL006117|Mitochondrial 60S ribosomal protein L7/L12|E1;;
AAEL001015-RA	174.312	62.3012	47.7246	50.7294	71.7009	58.4337	71.348	83.7434	90.0591	100.642	174.312	1	47.7246	3.65246	conserved hypothetical protein
AAEL003783-RA	137.398	57.0823	58.7674	37.6746	40.4657	44.8575	38.0631	213.892	120.732	181.964	213.892	1.55673	37.6746	3.64696	hypothetical protein
AAEL013203-RB	739.991	339.912	418.63	559.233	603.727	456.204	202.943	801.748	655.61	681.735	801.748	1.08346	202.943	3.6463	conserved hypothetical protein	AAEL013203-RA conserved hypothetical protein
AAEL000042-RA	2011.67	1648.86	1149.22	609.712	551.797	830.791	1322.02	1718.01	1574.97	2205.92	2205.92	1.09656	551.797	3.64566	conserved hypothetical protein
AAEL007945-RA	50361.6	48314.5	31746.2	21926.3	16536.4	16502.8	13814.7	24100.6	31263.1	32597.5	50361.6	1	13814.7	3.64551	eukaryotic translation initiation factor 3 subunit
AAEL005719-RA	1708.53	2002.26	1588.36	997.319	468.829	547.756	839.66	1477.41	1164.76	1992.29	2002.26	1.17192	468.829	3.64426	cleavage stimulation factor
AAEL002158-RA	54466.6	23222.8	17497.2	14947.5	29000.5	48183.4	74511	66803.2	59068.7	83367.8	83367.8	1.53062	14947.5	3.64387	secreted ferritin G subunit precursor, putative	AAEL002158-RB secreted ferritin G subunit precursor, putative
AAEL008648-RA	671.455	529.389	628.98	623.5	231.064	184.359	405.362	473.863	421.87	682.051	682.051	1.01578	184.359	3.6421	cdk5
AAEL011123-RA	3218.01	3997.86	2670.8	1257.51	884.467	1019.88	1747.56	2500.67	3314.89	3293.11	3997.86	1.24234	884.467	3.63836	mitochondrial chaperone bcs1
AAEL003922-RA	2044.55	2574.74	2190.1	1375.03	562.551	576.181	892.755	934.939	1458.98	1292.94	2574.74	1.25932	562.551	3.63442	conserved hypothetical protein
AAEL010990-RA	2961.44	2347.3	2631.97	2163.68	1029.34	815.004	1286.58	2783.75	1956.54	3754.92	3754.92	1.26794	815.004	3.63365	conserved hypothetical protein
AAEL007662-RA	8381.71	3077.09	3467.85	2306.79	2320.64	2386.17	3577.93	7581.79	7589.99	11415.8	11415.8	1.36199	2306.79	3.63349	casein kinase
AAEL006459-RA	375.827	303.645	232.161	220.532	103.46	140.195	209.027	372.792	283.064	458.23	458.23	1.21926	103.46	3.6326	conserved hypothetical protein
AAEL000346-RA	550.981	159.002	221.609	151.871	161.572	222.917	284.296	630.393	515.939	853.257	853.257	1.54861	151.871	3.62796	spastin
AAEL013100-RA	131.217	39.1592	60.776	41.0146	42.954	36.1765	36.5461	121.914	45.3949	128.911	131.217	1	36.1765	3.62714	hypothetical protein
AAEL001199-RA	2352.91	1429.54	1123.2	656.819	649.256	825.906	1741.83	1785.82	1985.64	2480.35	2480.35	1.05416	649.256	3.62401	Putative GTP-binding protein 5
AAEL012580-RA	1227.94	724.223	776.61	480.984	338.983	488.311	403.121	1676.56	1113.2	1590.08	1676.56	1.36534	338.983	3.62243	3-hydroxyisobutyrate dehydrogenase
AAEL013905-RA	307.794	139.75	211.46	158.641	84.9814	100.596	110.486	494.485	401.098	532.491	532.491	1.73002	84.9814	3.6219	conserved hypothetical protein	AAEL013905-RB conserved hypothetical protein
AAEL002037-RA	709.484	196.252	302.394	302.443	436.453	329.033	263.028	904.966	552.117	762.482	904.966	1.27553	196.252	3.61516	hypothetical protein
AAEL006890-RA	26056.8	9329.65	7208.11	8400	11161	14424	18879	19487.9	10588.3	13485.2	26056.8	1	7208.11	3.61493	conserved hypothetical protein
AAEL001092-RA	24028.4	13278.8	11950.3	10894.8	7618.16	6648.81	9061.32	13810.3	14191.4	16400.6	24028.4	1	6648.81	3.61394	udp-glucose pyrophosphatase
AAEL000832-RA	389.176	562.093	466.82	327.66	246.67	107.764	303.898	353.228	358.018	351.697	562.093	1.44432	107.764	3.61136	cleavage and polyadenylation specificity factor cpsf
AAEL012826-RA	2715.96	3360.15	3456.69	1618.44	1295.24	754.805	752.525	2011.81	2142.41	2322.84	3456.69	1.27273	752.525	3.60914	replication factor a 1, rfa1
AAEL009647-RA	18345.4	22084.7	24529	12948.8	7896.4	5084.12	13779.1	11912.7	7528.28	7112.59	24529	1.33707	5084.12	3.60836	conserved hypothetical protein
AAEL000262-RA	4823.84	1337.6	1866.27	3388.64	5351.42	5825.4	4831.93	4443.51	6216.75	8390.56	8390.56	1.7394	1337.6	3.60634	conserved hypothetical protein
AAEL010821-RA	49354.8	29267.2	24380	20349.4	24777.5	26618	13986.2	13686.3	17634.9	18253.2	49354.8	1	13686.3	3.60614	60S acidic ribosomal protein P0_E2
AAEL010641-RA	3534.79	2139.88	2142.93	1675.35	987.097	981.099	1518.97	2676.35	2226.87	3575.36	3575.36	1.01148	981.099	3.60289	ubiquitin-activating enzyme E1
AAEL000577-RA	216.024	152.005	89.1291	62.5141	74.4279	82.3634	59.9724	174.609	149.299	219.315	219.315	1.01523	59.9724	3.60206	DNA binding protein elf-1
AAEL000255-RA	192.072	81.0481	78.1797	67.0579	53.3674	54.0244	65.7124	151.287	123.332	181.875	192.072	1	53.3674	3.59905	conserved hypothetical protein
AAEL008061-RA	808.813	693.671	734.189	889.819	342.591	224.753	440.401	652.938	551.666	941.218	941.218	1.1637	224.753	3.59867	phosphatidylinositolglycan class N, putative
AAEL012970-RA	277.511	137.551	105.059	81.7322	77.141	190.204	237.019	397.443	340.467	389.734	397.443	1.43217	77.141	3.59745	hypothetical protein
AAEL003876-RA	5103.61	3103.34	2302.11	1662.62	1419.96	1499.59	1816.21	4564.88	4687.47	5424.6	5424.6	1.06289	1419.96	3.5942	conserved hypothetical protein
AAEL015296-RA	226.82	88.5719	82.8721	111.591	63.1264	67.5479	76.5929	153.391	142.472	154.31	226.82	1	63.1264	3.59311	septin	AAEL011012-RA septin
AAEL011116-RC	40821.6	27183.5	23088.6	13128.1	11362.4	13785.7	17657.1	37731.2	20751	49830.8	49830.8	1.2207	11362.4	3.5927	14-3-3 protein sigma, gamma, zeta, beta/alpha	AAEL011116-RA 14-3-3 protein sigma, gamma, zeta, beta/alpha; AAEL011116-RB 14-3-3 protein sigma, gamma, zeta, beta/alpha;;
AAEL009650-RA	522.284	474.173	462.692	345.704	216.615	145.397	278.702	439.478	328.599	407.206	522.284	1	145.397	3.59212	conserved hypothetical protein
AAEL002935-RA	166.053	84.9252	117.775	92.5207	49.6497	46.2394	54.5351	142.301	109.505	148.806	166.053	1	46.2394	3.59116	conserved hypothetical protein	AAEL002935-RB conserved hypothetical protein
AAEL004891-RA	8248.61	2306.71	2541.03	2297.53	2599.22	3166	4531.67	6266.85	5067.73	7914.28	8248.61	1	2297.53	3.59021	hypothetical protein
AAEL000174-RA	432.177	244.138	244.768	287.532	120.38	164.338	262.097	294.384	242.219	413.515	432.177	1	120.38	3.5901	retinal protein
AAEL011317-RA	2409.16	2447.32	2509.39	1977.2	880.652	671.316	1594.82	2236.27	1824.12	2206.54	2509.39	1.0416	671.316	3.58872	actin
AAEL005351-RA	177.189	70.968	76.5626	59.3523	66.014	75.0863	49.4326	253.737	206.187	211.445	253.737	1.43201	49.4326	3.58446	leucine-rich transmembrane protein
AAEL003153-RA	3117.71	869.808	1018.98	976.331	1191.36	1542.4	2706.13	2024.1	2021.25	2279.67	3117.71	1	869.808	3.58437	hypothetical protein
AAEL012372-RA	1196.68	334.026	420.776	463.193	410.537	595.461	567.979	885.603	746.026	1459.82	1459.82	1.21989	334.026	3.58261	conserved hypothetical protein	AAEL012372-RB conserved hypothetical protein
AAEL011184-RA	73862.9	87838.1	68306.8	58118.5	33868.3	22799.2	20626.8	57356	94482.9	56897.3	94482.9	1.27917	20626.8	3.58091	mitochondrial phosphate carrier protein
AAEL006713-RA	3847.04	4585.03	2707.94	1994.4	1083.62	1074.49	1493.39	4033.61	2504.85	5777.41	5777.41	1.50178	1074.49	3.58035	U2 snrnp auxiliary factor, small subunit
AAEL003880-RA	1599.9	1247.33	1008.48	650.577	447.043	479.586	794.18	1474.72	1082.4	1550.68	1599.9	1	447.043	3.57884	hypothetical protein
AAEL002729-RA	154.798	148.382	94.4119	82.3	43.2857	70.5126	56.3589	159.315	117.982	134.098	159.315	1.02918	43.2857	3.57619	hypothetical protein
AAEL004815-RA	1223.11	738.938	539.336	342.132	348.232	432.304	725.845	866.662	879.394	1241.71	1241.71	1.01521	342.132	3.57496	zinc finger protein
AAEL014031-RA	1682.78	796.655	771.747	532.485	491.018	580.566	470.92	1456.84	923.889	1227.2	1682.78	1	470.92	3.57338	protein phosphatase 2a, regulatory subunit
AAEL008688-RA	318.985	121.383	126.357	135.506	89.3103	154.333	119.296	415.833	250.302	296.142	415.833	1.30361	89.3103	3.57165	g-protein signalling modulator
AAEL005029-RA	3287.14	942.114	1030.43	920.782	1054.3	1248.46	1556.25	2430.3	1727.47	4162.72	4162.72	1.26636	920.782	3.56994	hypothetical protein
AAEL011732-RA	396.753	235.83	252.164	111.165	305.691	123.769	176.678	515.101	362.759	560.147	560.147	1.41183	111.165	3.56903	prip interacting protein. pimt
AAEL012942-RA	1238.33	1119.79	743.481	481.507	347.349	548.201	631.817	897.715	704.061	1151.45	1238.33	1	347.349	3.56509	conserved hypothetical protein
AAEL014289-RA	1785.4	776.046	640.217	501.077	536.943	624.294	698.956	1481.7	1202.37	2164.97	2164.97	1.2126	501.077	3.56313	hypothetical protein
AAEL004592-RA	495.952	409.376	364.25	325.77	139.194	229.671	644.749	450.73	361.771	450.136	644.749	1.30002	139.194	3.56303	tyrosine-protein kinase src64b	SGR|0043|VB|AAEL005802|TYROSINE_PROTEIN_KINASE_src64b|ORF; SGR|0043|VB|AAEL005802|TYROSINE_PROTEIN_KINASE_src64b|ORF; SGR|0043|VB|AAEL005802|TYROSINE_PROTEIN_KINASE_src64b|ORF; SGR|0043|VB|AAEL005802|TYROSINE_PROTEIN_KINASE_src64b|ORF; SGR|0043|VB|AAEL005802|TYROSINE_PROTEIN_KINASE_src64b|ORF;;
AAEL006946-RA	9635.55	9043.66	4926.72	3339.38	2707	2831.22	3775.17	3889.59	8171.36	4570.66	9635.55	1	2707	3.55949	chaperonin
AAEL012877-RA	314.658	104.633	107.198	92.4889	110.129	115.873	88.4485	508.277	324.827	431.108	508.277	1.61533	88.4485	3.55753	homeobox protein extradenticle, putative
AAEL013863-RA	487.634	369.064	568.694	469.403	309.732	193.291	137.092	553.29	394.358	616.63	616.63	1.26454	137.092	3.55698	phosphatidylinositol-binding clathrin assembly protein
AAEL014554-RA	728.839	204.944	270.119	292.741	353.949	464.197	404.959	605.565	444.332	815.014	815.014	1.11824	204.944	3.55628	hypothetical protein
AAEL012463-RA	172.062	59.4472	73.4167	66.3194	58.3422	48.44	50.569	173.035	113.601	158.393	173.035	1.00565	48.44	3.55207	conserved hypothetical protein
AAEL005495-RA	140.45	98.1673	64.1851	44.6431	44.3105	42.0428	39.5496	168.044	145.073	140.049	168.044	1.19647	39.5496	3.55125	phospholipid-transporting atpase 1 (aminophospholipid flippase 1)
AAEL004351-RA	211.916	121.675	128.983	162.266	86.807	80.0532	59.6997	207.374	169.798	235.614	235.614	1.11183	59.6997	3.54969	casein kinase
AAEL013044-RA	171.068	105.507	75.2669	48.2	55.449	75.6084	99.5768	188.079	186.964	245.873	245.873	1.43729	48.2	3.54912	hypothetical protein
AAEL015335-RA	260.202	151.447	210.739	245.478	84.8576	73.3289	85.6422	273.628	169.4	309.258	309.258	1.18853	73.3289	3.54843	conserved hypothetical protein
AAEL007456-RA	1591.87	538.967	523.647	539.808	571.582	448.769	969.056	782.996	713.037	1157.05	1591.87	1	448.769	3.54719	zinc finger protein, putative
AAEL010926-RA	142.457	69.6162	58.731	55.5281	40.1853	57.7497	55.3177	85.8882	101.196	84.1784	142.457	1	40.1853	3.54501	conserved hypothetical protein
AAEL012355-RA	167.414	126.067	100.828	146.354	47.2305	55.5616	78.32	173.522	145.912	158.056	173.522	1.03649	47.2305	3.54462	helicase
AAEL009728-RA	214.658	263.626	107.119	88.2775	60.6043	159.941	164	202.784	211.776	176.316	263.626	1.22812	60.6043	3.54196	conserved hypothetical protein
AAEL010167-RA	656.605	306.539	354.913	189.89	185.412	232.858	565.374	889.796	642.454	825.954	889.796	1.35515	185.412	3.54133	membrane associated ring finger 1,8	AAEL001933-RA membrane associated ring finger 1,8
AAEL008052-RA	503.282	146.555	202.739	142.327	167.09	178.671	579.864	427.445	573.461	422.905	579.864	1.15216	142.327	3.5361	hypothetical protein
AAEL006322-RB	1553.12	707.543	589.698	439.406	518.59	684.035	649.343	1267.32	1248.83	1265.58	1553.12	1	439.406	3.53459	conserved hypothetical protein
AAEL015613-RA	5135.04	1546.93	1452.95	1659.95	2279.17	2116.66	1769.2	5879.77	3906.13	7024.62	7024.62	1.36798	1452.95	3.53421	hypothetical protein
AAEL002337-RB	10768.5	9964.28	9434.22	7267.1	3772.35	3047.41	3393.41	6017.61	4751.84	8663.71	10768.5	1	3047.41	3.53366	prefoldin, subunit, putative
AAEL005129-RA	6713.43	6258.07	5262.8	8476.26	9069.3	9758.93	6472.69	1901.2	6261.6	3317.54	9758.93	1.45364	1901.2	3.53115	40S ribosomal protein S30_E1
AAEL005958-RA	421.049	413.789	318.606	221.173	133.562	119.316	178.342	283.78	269.595	309.843	421.049	1	119.316	3.52886	oxidoreductase
AAEL014903-RA	5467.63	5556.48	4755.34	8856.13	8335.36	9205.88	6218.35	1549.66	4892.59	2436.85	9205.88	1.68371	1549.66	3.52827	40S ribosomal protein S24_E1	DS|0706|AAEL014292|40S ribosomal protein S24|E1; DS|0696|AAEL014903|40S ribosomal protein S24|E1; DS|0706|AAEL014292|40S ribosomal protein S24|E1; DS|0696|AAEL014903|40S ribosomal protein S24|E1; DS|0706|AAEL014292|40S ribosomal protein S24|E1;
AAEL001551-RC	399.937	326.344	266.855	205.807	157.224	113.404	312.714	426.011	349.386	647.551	647.551	1.61913	113.404	3.52665	conserved hypothetical protein	AAEL001551-RB conserved hypothetical protein
AAEL002544-RA	1425.37	2069.53	2100.12	1107.42	457.114	404.301	873.452	995.843	989.949	1493.64	2100.12	1.47338	404.301	3.52552	conserved hypothetical protein
AAEL013310-RA	364.399	474.543	599.497	570.559	375.827	103.398	351.856	339.83	268.687	456.85	599.497	1.64517	103.398	3.52424	conserved hypothetical protein
AAEL005774-RA	134.511	52.676	57.3242	53.4172	45.8994	50.2312	38.1959	110.114	88.9981	120.982	134.511	1	38.1959	3.52161	hect type E3 ubiquitin ligase
AAEL006265-RA	145.76	53.6101	51.7617	45.9335	43.5979	44.9645	41.4733	86.7794	65.696	105.356	145.76	1	41.4733	3.51454	conserved hypothetical protein
AAEL010359-RA	29069.3	18742.5	13155.8	9451.68	8508.24	8978.49	8272.12	9857.41	18609.9	13635.9	29069.3	1	8272.12	3.51413	atp-dependent transporter
AAEL003490-RA	250.996	289.617	172.755	118.674	71.4254	103.821	179.739	255.232	191.795	263.589	289.617	1.15387	71.4254	3.5141	hypothetical protein
AAEL001591-RA	821.353	407.457	494.844	465.936	233.924	263.795	498.918	530.768	456.435	779.596	821.353	1	233.924	3.5112	zinc finger protein
AAEL004699-RB	7874.7	6635.48	4653.45	2287.11	2242.85	2956.29	2456.95	10964.8	10472.8	10996	10996	1.39637	2242.85	3.51103	conserved hypothetical protein
AAEL012378-RA	417.627	356.157	303.15	296.299	164.741	118.974	190.717	362.351	319.733	368.43	417.627	1	118.974	3.51022	serine-type protease inhibitor
AAEL007461-RA	2815.92	802.373	999.067	918.457	914.232	1212.09	1704.28	1348.36	1737.45	2522.96	2815.92	1	802.373	3.50949	conserved hypothetical protein
AAEL006885-RA	69958.6	67195.5	59548.1	35896.8	23335.1	19945	30650	51807.9	52924.2	63599.4	69958.6	1	19945	3.50757	14-3-3 protein sigma, gamma, zeta, beta/alpha
AAEL010826-RA	6510.95	3781.05	1941.99	1898.53	2134.47	2139.54	1856.31	3685.88	3926.78	5847.25	6510.95	1	1856.31	3.50747	histone-lysine n-methyltransferase
AAEL008721-RA	399.998	292.955	244.964	237.843	132.938	114.102	213.73	255.272	245.803	317.57	399.998	1	114.102	3.50562	zinc finger protein
AAEL001871-RA	2447.91	2672.13	2094.79	987.535	858.408	698.817	948.29	1058.42	1256.59	1291.89	2672.13	1.0916	698.817	3.50293	conserved hypothetical protein
AAEL008392-RA	1294.87	1373.61	1006.06	645.193	369.85	555.805	600.923	892.723	916.574	1136.24	1373.61	1.06081	369.85	3.50107	conserved hypothetical protein
AAEL014722-RA	1051.76	1778.17	1490.3	689.319	335.708	300.425	439.833	572.971	529.158	536.427	1778.17	1.69067	300.425	3.5009	coilin-interacting nulcear ATPase protein, putative
AAEL003533-RA	265.043	178.925	191.715	159.917	87.8391	75.7118	117.983	201.682	184.695	211.619	265.043	1	75.7118	3.50068	exostosin-1
AAEL004606-RA	700.504	384.102	365.001	257.373	200.117	209.846	234.984	898.981	506.546	1048.56	1048.56	1.49686	200.117	3.50048	Mod(mdg4)-54.5, putative
AAEL007426-RA	509.779	337.292	286.225	323.168	186.166	145.672	199.533	560.505	405.363	653.547	653.547	1.28202	145.672	3.49951	zinc finger protein	AAEL009509-RA zinc finger protein
AAEL007677-RA	555.533	456.876	546.502	506.854	304.889	158.809	363.87	607.454	401.091	781.925	781.925	1.40752	158.809	3.49813	phospholysine phosphohistidine inorganic pyrophosphate phosphatase
AAEL015126-RA	196.425	165.861	170.613	149.914	95.728	56.1517	146.923	165.09	123.307	152.978	196.425	1	56.1517	3.49811	hypothetical protein
AAEL009625-RA	26493.4	10833.3	9427.37	7576.54	8595.7	9788.86	21529.5	31756.4	39191.5	23786	39191.5	1.47929	7576.54	3.49676	short-chain dehydrogenase
AAEL002998-RA	560.268	518.472	368.739	409.216	162.053	160.355	230.305	294.717	248.003	297.856	560.268	1	160.355	3.49393	conserved hypothetical protein
AAEL008945-RA	1386.79	1676.96	1940.23	1156.7	397.894	398.789	852.514	817.958	668.465	1062.76	1940.23	1.39908	397.894	3.48532	conserved hypothetical protein
AAEL000486-RA	15312.3	18703.4	12056.7	5843.99	4460.11	4394.65	4396.19	7501.02	9756.18	7721.9	18703.4	1.22147	4394.65	3.4843	chaperonin
AAEL006609-RA	4042.75	1417.83	1685.2	2679.33	3967.72	4979.91	4003.94	1722.93	3826.07	1161.38	4979.91	1.23181	1161.38	3.48099	zinc finger protein	DS|0122|VB|AAEL006609|zinc finger protein|E2
AAEL013471-RA	887.729	683.682	523.079	381.874	255.158	327.468	467.596	827.234	778.334	1366.9	1366.9	1.53977	255.158	3.47914	hypothetical protein
AAEL011195-RA	95670.3	118247	92158.2	70320.9	42840.5	28938.8	27504.4	80740.3	125399	85273.3	125399	1.31074	27504.4	3.47836	mitochondrial phosphate carrier protein
AAEL013115-RA	131.625	61.7293	64.5956	47.9452	78.2199	37.8975	44.3301	123.685	96.3477	153.261	153.261	1.16438	37.8975	3.47318	gpi inositol deacylase pgap1
AAEL004352-RA	387.903	245.089	235.164	186.385	111.738	190.521	162.388	327.425	245.131	574.739	574.739	1.48166	111.738	3.47153	conserved hypothetical protein
AAEL010576-RN	251.837	181.796	167.726	142.291	72.5602	74.6512	155.694	330.925	235.196	425.702	425.702	1.69039	72.5602	3.47072	modifier of mdg4
AAEL009413-RA	1734.02	2575.27	2585.57	1764.16	694.631	499.941	1086.93	1354.52	1108.22	905.821	2585.57	1.49108	499.941	3.46844	conserved hypothetical protein
AAEL000902-RA	8851.34	6296.38	3650.51	3748.76	3009.55	2552.72	7195.87	10810.8	11817.4	6207.93	11817.4	1.3351	2552.72	3.46742	sugar_transporter_E2
AAEL010151-RA	2125.15	613.148	629.786	668.662	801.168	1320.89	1950.87	1203.7	3114.44	2094.57	3114.44	1.46551	613.148	3.46597	cytochrome P450
AAEL008024-RA	615.888	211.492	211.303	189.098	184.102	177.795	199.255	793.159	612.224	662.318	793.159	1.28783	177.795	3.46404	hypothetical protein
AAEL007245-RA	268.353	154.758	242.273	220.646	129.874	131.999	77.4772	284.688	211.926	300.358	300.358	1.11926	77.4772	3.46365	wd40 protein
AAEL002206-RA	233.761	128.733	96.063	103.231	67.515	76.6662	113.563	213.235	208.645	230.086	233.761	1	67.515	3.46235	rap gtpase-activating protein
AAEL003756-RA	645.176	565.033	522.707	461.898	337.769	186.567	496.81	611.491	547.065	610.755	645.176	1	186.567	3.45815	conserved hypothetical protein
AAEL009653-RA	9064.47	8708.99	6842.4	10750.4	10944.6	11709.3	6995.04	2624.85	7798.19	4117.79	11709.3	1.29178	2624.85	3.45333	40S ribosomal protein S30_E2
AAEL012707-RA	404.634	588.397	357.227	273.894	117.174	118.96	203.695	336.976	295.876	354.872	588.397	1.45415	117.174	3.45327	conserved hypothetical protein
AAEL009578-RA	187.138	129.54	117.734	98.3166	54.2319	84.0167	78.0761	212.911	133.067	206.503	212.911	1.13772	54.2319	3.4507	hypothetical protein
AAEL005843-RB	1091.31	538.763	466.498	354.57	316.281	415.692	399.061	698.057	706.444	837.906	1091.31	1	316.281	3.45044	conserved hypothetical protein
AAEL004053-RA	1172.58	1298	1155.2	780.792	547.565	339.944	768.294	1468.8	1027.51	1601.89	1601.89	1.36612	339.944	3.44934	conserved hypothetical protein
AAEL002442-RA	196.971	315.167	107.83	59.0981	57.1274	81.1468	64.7125	126.752	127.765	193.88	315.167	1.60007	57.1274	3.44793	conserved hypothetical protein
AAEL011435-RA	2273.43	1802.38	1791.07	1289.63	659.391	1008.96	1340.84	1530.15	1580.61	2373.47	2373.47	1.04401	659.391	3.44777	radical sam proteins
AAEL008676-RA	11293.8	8491	9227.59	6504.06	4119.33	3276.6	5063.74	7090.95	5880.7	7628.29	11293.8	1	3276.6	3.4468	conserved hypothetical protein
AAEL001966-RA	598.302	250.931	239.321	188.758	173.607	231.549	409.305	498.839	347.206	697.039	697.039	1.16503	173.607	3.4463	zinc finger protein
AAEL009646-RA	2396.16	1250.96	1106.03	807.781	815.033	696.392	713.348	2581.38	1828.43	3051.88	3051.88	1.27366	696.392	3.44082	conserved hypothetical protein	SGR|0082|VB|AAEL009646|EUKARYOTIC_TRANSLATIONAL_INITIATION_FACTOR_4B_PUTATIVE|ORF; SGR|0082|VB|AAEL009646|EUKARYOTIC_TRANSLATIONAL_INITIATION_FACTOR_4B_PUTATIVE|ORF; SGR|0082|VB|AAEL009646|EUKARYOTIC_TRANSLATIONAL_INITIATION_FACTOR_4B_PUTATIVE|ORF; SGR|0082|VB|AAEL009646|EUKARYOTIC_TRANSLATIONAL_INITIATION_FACTOR_4B_PUTATIVE|ORF; SGR|0082|VB|AAEL009646|EUKARYOTIC_TRANSLATIONAL_INITIATION_FACTOR_4…
AAEL013151-RA	754.604	752.346	505.532	279.562	219.54	371.999	248.681	806.754	558.612	1213.6	1213.6	1.60826	219.54	3.4372	orf protein
AAEL013291-RA	769.746	223.969	351.426	248.932	442.484	459.475	365.152	1073.92	899.672	1156.04	1156.04	1.50185	223.969	3.43685	conserved hypothetical protein
AAEL000951-RB	44636.1	47362.7	34054.5	34235.9	27538.3	25778.3	13004.4	13440.9	21964.6	21447.1	47362.7	1.06109	13004.4	3.4324	elongation factor 1-beta2	AAEL000951-RA elongation factor 1-beta2
AAEL014715-RA	12098.2	14252.2	12083.2	6690.84	5993.55	5359.71	3526.38	5976.39	8529.15	7403.94	14252.2	1.17804	3526.38	3.43078	67 kDa polymerase-associated factor PAF67, putative	AAEL009617-RA 67 kDa polymerase-associated factor PAF67, putative
AAEL014455-RA	1061.06	390.871	417.445	357.231	309.405	500.592	707.398	1015.88	958.093	1726.31	1726.31	1.62697	309.405	3.42937	hypothetical protein
AAEL009666-RA	212.014	154.897	100.965	71.1477	61.8481	72.162	80.062	280.347	173.068	207.69	280.347	1.3223	61.8481	3.42798	set domain protein	AAEL009666-RB set domain protein
AAEL005728-RA	9589.03	11742.5	10741	7758.12	4276.24	2798.83	4146.67	6025.48	6260.54	6085.46	11742.5	1.22457	2798.83	3.42608	glycyl-tRNA synthetase
AAEL014000-RA	3424.12	1277.17	1208.67	999.866	1177.83	1574.66	2224.45	2890.85	2187.69	3794.02	3794.02	1.10803	999.866	3.42458	hypothetical protein
AAEL010141-RA	2228.39	3423.9	3325.19	1410.39	651.078	720.11	965.353	1360.13	1576.01	1472.18	3423.9	1.53649	651.078	3.42261	conserved hypothetical protein
AAEL000212-RA	1633.51	1464.25	736.992	667.429	567.767	569.172	477.994	1555.69	1160.33	1530.07	1633.51	1	477.994	3.41743	conserved hypothetical protein
AAEL010635-RA	3207.89	1338.8	1364.14	1052.01	939.081	947.817	1725.32	2327.2	1767.14	3175.41	3207.89	1	939.081	3.41599	zinc finger protein
AAEL014865-RA	30818.5	21724.7	34745.7	21340.7	10518.8	9026.08	17794.4	20501.8	21089.9	19480.1	34745.7	1.12743	9026.08	3.41438	Pyruvate dehydrogenase A_ORF
AAEL003835-RB	59888.1	61303.8	49321.5	49628.6	41434.5	28936.9	17540.2	28487.9	37863.1	44955.4	61303.8	1.02364	17540.2	3.41434	initiation factor 5a	AAEL003835-RC initiation factor 5a; AAEL003835-RA initiation factor 5a;;
AAEL015480-RA	185.63	78.9623	84.4227	54.3937	82.5052	76.3137	59.5837	219.214	151.18	226.35	226.35	1.21936	54.3937	3.41271	Polycomb protein Scm (Sex comb on midleg protein)
AAEL007797-RA	1108.92	460.903	529.269	411.49	324.953	405.648	824.794	945.996	737.484	1090.62	1108.92	1	324.953	3.41255	conserved hypothetical protein
AAEL011825-RA	177.708	74.0463	67.8628	146.235	64.7154	102.703	52.0895	164.089	127.828	201.826	201.826	1.13571	52.0895	3.41159	aryl hydrocarbon receptor
AAEL008528-RA	983.076	443.664	438.52	335.638	297.204	288.31	363.042	899.179	1059.17	912.294	1059.17	1.07741	288.31	3.40979	protein tyrosine phosphatase n11 (shp2)
AAEL003413-RA	11383.4	12251.1	12993.8	19239	17717.3	18821	13012.4	5266.02	5873.45	3338.78	19239	1.6901	3338.78	3.40944	f-spondin
AAEL001655-RA	678.819	468.506	438.614	327.478	199.128	347.176	398.603	737.956	512.926	689.919	737.956	1.08712	199.128	3.40896	structural maintenance of chromosomes smc4
AAEL003875-RA	696.889	445.437	339.882	299.596	285.123	204.438	369.814	452.494	319.216	507.333	696.889	1	204.438	3.40881	transcription factor SP4, putative
AAEL002014-RA	5685.28	8202.28	8029.31	3759.15	2109.19	1667.91	3103.05	4301.99	3351.96	2563.45	8202.28	1.44272	1667.91	3.40862	conserved hypothetical protein
AAEL007177-RA	190.675	147.86	134.732	94.3332	87.3104	55.9701	109.658	127.702	99.9566	135.326	190.675	1	55.9701	3.40673	conserved hypothetical protein
AAEL008758-RA	166.555	74.5786	74.3709	57.7828	48.9395	51.0193	55.532	231.413	165.79	269.733	269.733	1.61949	48.9395	3.40328	conserved hypothetical protein
AAEL006301-RA	202.926	108.195	117.94	192.724	59.6614	63.0444	64.1998	232.224	178.737	224.389	232.224	1.14438	59.6614	3.4013	fruitless
AAEL006904-RA	378.486	260.983	124.439	153.689	111.39	177.222	236.855	260.205	485.578	311.04	485.578	1.28295	111.39	3.39785	hypothetical protein
AAEL005390-RA	392.275	414.961	348.762	287.276	115.515	119.774	191.609	486.401	364.052	514.284	514.284	1.31103	115.515	3.3959	importin
AAEL006539-RA	150.331	100.347	81.8399	75.2659	44.2818	44.3109	72.3118	130.414	114.838	130.639	150.331	1	44.2818	3.39487	serine/threonine protein kinase
AAEL015347-RA	1473.68	699.504	614.411	540.712	434.637	518.758	1027.54	884.976	687.087	1667.37	1667.37	1.13143	434.637	3.3906	hypothetical protein
AAEL014991-RA	2269.07	967.913	862.337	669.683	794.223	981.674	781.359	1639.95	1336.91	2248.35	2269.07	1	669.683	3.38828	hypothetical protein
AAEL007149-RB	154.75	65.939	77.0159	57.894	45.6733	47.3674	65.6297	115.102	78.9195	142.094	154.75	1	45.6733	3.38819	conserved hypothetical protein
AAEL010440-RA	1026.2	1220.29	741.193	403.575	303.046	458.177	626.113	818.118	585.55	901.496	1220.29	1.18914	303.046	3.38627	conserved hypothetical protein
AAEL006140-RA	413.69	386.952	310.579	136.94	122.244	241.83	273.954	648.884	372.863	677.303	677.303	1.63722	122.244	3.38414	mitosis inhibitor protein kinase
AAEL006197-RA	400.18	195.168	177.102	226.808	123.455	118.391	204.858	240.028	264.259	435.774	435.774	1.08895	118.391	3.38016	conserved hypothetical protein
AAEL002120-RA	634.504	489.766	379.985	365.55	240.741	187.783	282.611	473.186	460.862	680.409	680.409	1.07235	187.783	3.37893	zinc finger protein
AAEL005031-RA	335.297	210.663	139.363	102.792	109.882	99.285	155.697	253.794	185.604	268.562	335.297	1	99.285	3.37712	hypothetical protein
AAEL013402-RC	2504.55	873.362	1143.49	977.186	742.158	765.491	874.876	1908.25	1918.68	2645.31	2645.31	1.0562	742.158	3.37469	hypothetical protein
AAEL006536-RA	203.61	138.401	171.424	140.992	60.3652	72.2527	111.075	98.2336	72.2972	88.1525	203.61	1	60.3652	3.37297	hypothetical protein
AAEL009373-RA	4656.18	5397.92	5559.66	5102.55	2081.07	1380.57	1833.19	2583.28	2658.06	3850.82	5559.66	1.19404	1380.57	3.37265	n-acetyltransferase
AAEL003477-RA	1041.23	1245.85	950.758	891.754	443.351	308.804	492.754	680.171	842.106	814.222	1245.85	1.19652	308.804	3.37181	peptidyl-prolyl cis-trans isomerase h, ppih
AAEL004355-RA	534.122	668.022	597.101	425.027	174.37	158.449	456.141	441.051	338.378	404.834	668.022	1.25069	158.449	3.37093	conserved hypothetical protein
AAEL002892-RA	266.455	85.0827	92.2959	133.572	126.322	131.608	79.1098	341.403	194.377	261.511	341.403	1.28128	79.1098	3.36817	protein kinase c, mu
AAEL009534-RA	6138.48	10220.1	9946.65	4151.99	2247.9	1824.71	3623.59	5570.14	3058.16	3074.71	10220.1	1.66493	1824.71	3.36409	dimethyladenosine transferase
AAEL006509-RA	42469.9	41191.2	40650.4	41183.9	25090.7	12625.2	14257.2	28963	37611.2	39266.4	42469.9	1	12625.2	3.36389	hydrogen-transporting ATP synthase, G-subunit, putative	AAEL006509-RB hydrogen-transporting ATP synthase, G-subunit, putative; IH|0689|VB|AAEL006509|ATP_synthase|E2; IH|0689|VB|AAEL006509|ATP_synthase|E2;
AAEL011316-RA	212.665	124.6	119.118	100.393	63.2789	86.6878	86.3516	266.534	223.457	260.788	266.534	1.2533	63.2789	3.36076	zinc finger protein
AAEL003170-RA	1870.51	2037.92	1679.78	1051.64	556.957	575.489	1376.02	1471.7	935.384	1413.29	2037.92	1.0895	556.957	3.35844	mitochondrial translational initiation factor
AAEL003679-RA	229.446	155.866	165.202	300.216	95.597	68.3282	122.155	255.826	169.163	271.711	300.216	1.30844	68.3282	3.358	conserved hypothetical protein
AAEL012175-RA	82699.6	72784.3	69344.4	58086.6	35187.7	24630	32613.9	70403	80887.6	60450.7	82699.6	1	24630	3.35767	atp synthase alpha subunit mitochondrial
AAEL009902-RA	6306.22	10782.9	7100.11	5317.58	3435.11	2579.3	1878.21	3147.31	5548.07	2945.15	10782.9	1.70989	1878.21	3.35758	eukaryotic translation initiation factor 3 subunit	SGR|0087|VB|AAEL009902|EUKARYOTIC_TRANSLATION_INITIATION_FACTOR3SUBUNIT|ORF; SGR|0087|VB|AAEL009902|EUKARYOTIC_TRANSLATION_INITIATION_FACTOR3SUBUNIT|ORF; SGR|0087|VB|AAEL009902|EUKARYOTIC_TRANSLATION_INITIATION_FACTOR3SUBUNIT|ORF; SGR|0087|VB|AAEL009902|EUKARYOTIC_TRANSLATION_INITIATION_FACTOR3SUBUNIT|ORF; SGR|0087|VB|AAEL009902|EUKARYOTIC_TRANSLATION_INITIATION_FACTOR3SUBUNIT|ORF;;
AAEL006587-RA	2002.08	1192.96	1031.04	596.309	645.998	970.601	1426.7	1124.57	1824.43	1383.75	2002.08	1	596.309	3.35746	conserved hypothetical protein
AAEL011062-RA	1488.65	641.824	538.593	477.849	444	802.012	659.169	1377.34	1271.99	1711.33	1711.33	1.14959	444	3.35281	hypothetical protein
AAEL002377-RA	1155.2	1817.43	1550.39	859.527	414.933	344.916	420.611	652.326	873.021	1045.25	1817.43	1.57326	344.916	3.34922	small nuclear ribonucleoprotein-associated protein
AAEL011560-RA	282.656	341.109	348.401	324.708	115.926	84.4348	122.916	347.208	272.42	421.501	421.501	1.49121	84.4348	3.34763	conserved hypothetical protein	AAEL013455-RA conserved hypothetical protein
AAEL001361-RA	1902.7	826.241	869.585	786.846	592.616	568.53	769.732	1739.69	1478.73	2387.95	2387.95	1.25503	568.53	3.3467	Brahma associated protein 170kD, putative
AAEL004974-RA	215.414	107.916	164.741	83.7062	204.89	64.4268	108.928	277.962	179.693	328.455	328.455	1.52476	64.4268	3.34354	beta-1,3-glucuronyltransferase s, p	AAEL004974-RB beta-1,3-glucuronyltransferase s, p
AAEL003193-RA	13871.9	16106	17948.8	12841.5	6349.25	4149.73	6580.16	13121	10756.9	10284	17948.8	1.2939	4149.73	3.34284	inorganic pyrophosphatase	AAEL003193-RB inorganic pyrophosphatase
AAEL007446-RA	1014.72	751.123	711.103	584.175	327.64	303.914	705.45	697.202	714.157	1096.44	1096.44	1.08054	303.914	3.33882	hypothetical protein
AAEL010818-RA	36319.6	47527.3	35767.8	30699.6	18047.3	13746.6	10881.7	22829.3	42876.2	25898.8	47527.3	1.30859	10881.7	3.33768	hypothetical protein
AAEL010006-RA	1928.22	813.261	831.259	660.405	577.732	716.845	981.042	1757.45	1407.5	1840.95	1928.22	1	577.732	3.33757	conserved hypothetical protein
AAEL008248-RA	10339.2	10973.6	7784.1	6440.64	5933.56	4314.11	3098.01	4808.71	8933.54	4259.63	10973.6	1.06135	3098.01	3.33738	conserved hypothetical protein
AAEL003822-RB	422.966	715.368	490.652	302.564	126.739	156.781	363.605	432.811	263.482	332.518	715.368	1.69131	126.739	3.33729	conserved hypothetical protein
AAEL003604-RA	424.137	208.55	253.709	204.974	157.739	176.855	127.249	520.565	256.436	589.228	589.228	1.38924	127.249	3.33314	conserved hypothetical protein
AAEL010168-RA	216802	227766	189414	171422	126216	84909.7	65047.2	139064	166410	160081	227766	1.05057	65047.2	3.333	40S ribosomal protein S2_E2
AAEL010010-RA	1746.3	706.037	735.011	668.268	523.978	766.019	741.955	1275.12	1095.47	1734.98	1746.3	1	523.978	3.33278	hypothetical protein
AAEL003938-RA	13490.1	8771.04	8453.08	6275.32	4196.37	4048.01	6054.48	8014.71	8958.23	11556.8	13490.1	1	4048.01	3.33253	mRNA cleavage stimulating factor, 50kD-subunit, putative
AAEL006306-RA	196.228	120.997	87.5995	58.8911	61.9069	106.611	74.6357	225.858	146.2	296.683	296.683	1.51193	58.8911	3.33205	conserved hypothetical protein
AAEL008637-RA	580.465	527.024	625.049	606.211	218.18	174.264	405.405	435.448	406.819	657.215	657.215	1.13222	174.264	3.33095	cdk5
AAEL004527-RA	6521.19	6604.73	9005.44	5280.12	1958.05	2120.53	4719.37	4786.66	3103.35	5224.12	9005.44	1.38095	1958.05	3.33045	Mitochondrial ribosomal protein S7_E2
AAEL003449-RA	1649.94	882.813	650.402	495.554	543.445	528.821	693.304	1206.91	910.147	1223.58	1649.94	1	495.554	3.32948	structural maintenance of chromosomes smc2
AAEL000949-RA	192.574	141.694	136.158	114.434	88.2861	57.9176	126.99	238.069	172.895	233.985	238.069	1.23624	57.9176	3.32497	conserved hypothetical protein
AAEL004271-RA	115.548	40.0008	36.2726	44.943	36.6294	35.5436	34.7644	54.7344	44.2745	58.1787	115.548	1	34.7644	3.32375	conserved hypothetical protein
AAEL006422-RA	9285.2	4905.11	3420.96	2794.59	3163.05	4004.83	4336.45	4671.49	7400.42	6419.71	9285.2	1	2794.59	3.32257	conserved hypothetical protein
AAEL001626-RA	1913.49	575.979	754.117	745.881	957.628	1099.84	600.995	1729.96	1395.22	2528.01	2528.01	1.32115	575.979	3.32216	Zinc_transpt_E1
AAEL000488-RA	249.961	236.316	130.944	75.2565	122.569	79.1807	212.474	284.096	321.54	281.592	321.54	1.28636	75.2565	3.32146	conserved hypothetical protein
AAEL007398-RA	207.269	96.6082	94.9389	151.922	65.8761	78.0312	62.412	213.501	117.82	142.773	213.501	1.03007	62.412	3.32098	hypothetical protein
AAEL008260-RA	2192.2	861.331	911.583	785.867	844.693	660.361	711.498	2078.24	1736.63	2665.75	2665.75	1.21601	660.361	3.3197	hypothetical protein
AAEL004419-RA	8930.7	6822.15	3905.95	2694.44	3258.32	3515.23	3429.86	7115.64	7203.11	6555.13	8930.7	1	2694.44	3.3145	atp-dependent rna helicase
AAEL002407-RB	3657.61	2749.34	1894.35	1454.3	1139.86	1103.66	1389.34	2828.11	2467.14	2620.4	3657.61	1	1103.66	3.31407	dna repair protein xp-e
AAEL002433-RA	513.074	673.979	864.026	778.001	306.569	154.866	488.943	432.08	553.326	579.183	864.026	1.68402	154.866	3.31302	conserved hypothetical protein
AAEL010089-RA	2797.33	1590.97	1528.25	1448.71	845.003	1007.23	1775.64	1439.81	1846.76	1865.9	2797.33	1	845.003	3.31043	conserved hypothetical protein
AAEL015575-RB	4020.87	4647	3491.5	1832.85	1228.6	1215.44	2412.61	2591.67	3196.12	2968.28	4647	1.15572	1215.44	3.30816	mitochondrial import inner membrane translocase subunit tim17	AAEL010002-RB mitochondrial import inner membrane translocase subunit tim17
AAEL000661-RA	171.008	68.3957	66.2253	68.9961	51.6928	111.779	86.0111	178.523	129.005	191.539	191.539	1.12006	51.6928	3.30816	t-cell specific transcription factor, tcf
AAEL009268-RA	822.121	1221.58	1035.11	889.71	295.023	248.664	585.495	891.82	748.793	1114.03	1221.58	1.48588	248.664	3.30615	pla2g4b
AAEL005838-RA	993.116	332.855	312.368	319.581	300.4	469.207	650.425	550.068	452.608	708.992	993.116	1	300.4	3.30598	hypothetical protein
AAEL003287-RB	683.011	1129.9	847.76	626.633	291.258	206.724	228.363	640.595	606.287	619.195	1129.9	1.6543	206.724	3.30398	arsenite-resistance protein
AAEL001423-RA	3769	6101	2298.67	2056.15	2011.4	3279.98	2704.15	2249.93	1141.65	2130.71	6101	1.61873	1141.65	3.30136	acid phosphatase-1
AAEL008879-RB	1589.83	1582.62	1139.29	1142.48	813.152	1709.1	481.764	695.168	2261.94	1657.28	2261.94	1.42276	481.764	3.30001	kynurenine 3-monooxygenase	AAEL008879-RA kynurenine 3-monooxygenase
AAEL012784-RA	262.638	422.625	378.257	296.568	79.6049	92.8398	185.532	220.293	194.097	292.246	422.625	1.60915	79.6049	3.29927	conserved hypothetical protein
AAEL010387-RA	4997.2	3200.27	3087.06	2272.07	1516.35	1613.03	2532.87	3439.22	2606.26	5169.23	5169.23	1.03443	1516.35	3.29555	pre-mrna splicing factor
AAEL003087-RA	2591.06	1834.6	1627.47	1137.89	786.344	860.84	1689.14	2213.86	2143.96	2562.84	2591.06	1	786.344	3.29507	conserved hypothetical protein
AAEL013503-RA	1980.38	666.752	740.438	696.553	601.114	769.473	895.513	1516.3	1011.82	2050.21	2050.21	1.03526	601.114	3.29452	conserved hypothetical protein
AAEL001554-RA	1951.79	813.23	716.355	729.161	592.762	681.22	1208.72	1028.45	1197	1153.82	1951.79	1	592.762	3.29271	phd finger protein
AAEL010581-RA	670.644	425.298	312.8	204.033	223.346	377.147	650.916	832.886	735.94	1014.35	1014.35	1.5125	204.033	3.28695	zinc finger protein, putative
AAEL002469-RB	206.242	281.726	286.77	309.493	129.848	83.3634	62.7593	216.441	152.791	192.202	309.493	1.50063	62.7593	3.28624	endophilin a,	AAEL002469-RA endophilin a,
AAEL005577-RA	295.06	179.096	182.716	97.5023	89.8068	120.048	331.245	256.675	258.227	306.943	331.245	1.12264	89.8068	3.2855	conserved hypothetical protein
AAEL014203-RA	173.766	83.7965	76.4673	65.3375	52.8967	82.1168	61.7218	114.52	90.6915	104.092	173.766	1	52.8967	3.285	nervy	AAEL003615-RA nervy
AAEL013261-RA	1094.18	655.759	625.149	542.761	333.345	508.894	1377.42	688.351	581.318	842.064	1377.42	1.25886	333.345	3.28242	conserved hypothetical protein
AAEL008435-RA	364.726	201.086	191.017	196.444	216.529	111.162	345.114	203.657	216.554	306.894	364.726	1	111.162	3.28102	hypothetical protein
AAEL000324-RA	168.401	69.1441	100.155	61.1155	57.6112	51.3731	72.8803	200.822	139.483	221.954	221.954	1.31801	51.3731	3.278	tyrosine-protein kinase drl
AAEL001631-RA	148.535	220.443	125.845	102.036	45.3357	55.335	131.457	173.139	146.807	181.237	220.443	1.48411	45.3357	3.27635	hypothetical protein
AAEL000279-RA	1902.52	2749.66	2277.86	1584.15	622.624	581.078	932.446	929.812	1234.77	1141.86	2749.66	1.44527	581.078	3.27412	N-formylmethionylaminoacyl-tRNA deformylase, putative
AAEL010785-RA	244.759	115.794	76.2747	77.2679	87.2272	74.7616	187.883	97.5195	129.425	145.483	244.759	1	74.7616	3.27386	hypothetical protein
AAEL004931-RB	7685.33	11139.8	8157.04	8641.65	5244.59	3687.13	2927.45	2997.44	7718.37	2348.06	11139.8	1.44949	2348.06	3.27305	beta-hexosaminidase b	AAEL004931-RA beta-hexosaminidase b
AAEL011227-RA	124.874	91.332	66.3845	51.5031	42.0484	50.9703	38.1712	110.646	87.8838	137.895	137.895	1.10427	38.1712	3.27143	conserved hypothetical protein
AAEL002178-RA	711.317	217.543	232.567	260.725	497.271	628.223	234.847	724.764	581.907	760.544	760.544	1.0692	217.543	3.26978	conserved hypothetical protein
AAEL005172-RA	12161.9	5196.78	4595.56	3943.12	4665.88	5340.23	3720.48	6968.82	6835.96	8721.05	12161.9	1	3720.48	3.26891	hypothetical protein
AAEL007696-RA	13545.7	4144.8	4973.29	5325.06	5941.9	7200.6	10193	13184	9475.84	16803.8	16803.8	1.24053	4144.8	3.26812	embryonic polarity dorsal
AAEL003786-RA	1867.84	2400.63	1368.86	969.93	574.413	571.698	797.044	1179.65	824.994	1143.7	2400.63	1.28525	571.698	3.26717	DNA-directed RNA polymerase III, 34kD-subunit, putative
AAEL000502-RA	598.243	602.919	370.546	372.957	238.568	183.152	468.52	498.504	394.91	605.396	605.396	1.01196	183.152	3.26638	nadph fad oxidoreductase
AAEL005453-RA	537.756	242.909	260.24	199.363	164.784	223.791	254.456	552.753	455.187	522.061	552.753	1.02789	164.784	3.2634	conserved hypothetical protein
AAEL006751-RA	14250.8	13121.5	10077.1	5217.39	4369.96	5625.58	7698.75	13202.8	11393.4	12991	14250.8	1	4369.96	3.26109	hypothetical protein
AAEL001623-RA	12182.3	11025.7	7361.18	4034.8	3767.16	3735.84	4127.56	8394.97	12141.2	12001.1	12182.3	1	3735.84	3.26094	proteasome subunit
AAEL008582-RA	1753.88	2307.96	2245.05	1174.93	844.901	538.652	1028	1141.03	1149.7	1246.65	2307.96	1.31592	538.652	3.25606	30S ribosomal protein S2 (prokaryotic and organellar)	DS|0933|AAEL008582|30S ribosomal protein S2 (prokaryotic and organellar)|E3; DS|0933|AAEL008582|30S ribosomal protein S2 (prokaryotic and organellar)|E3;;
AAEL010940-RA	131.011	66.2242	68.2758	61.3305	40.2383	60.3012	43.6662	169.528	127.587	164.848	169.528	1.294	40.2383	3.25587	hypothetical protein
AAEL011108-RA	184.666	104.951	106.367	74.8523	102.393	61.6317	56.7646	110.411	91.2851	137.138	184.666	1	56.7646	3.25319	protein phosphatase 2c
AAEL007084-RB	4400.65	3183.31	2499.37	1987.69	1432.16	1352.8	1584.71	1889.21	3432.73	3064.29	4400.65	1	1352.8	3.253	conserved hypothetical protein	AAEL007084-RA conserved hypothetical protein
AAEL004084-RB	155.255	74.2901	80.2675	48.105	66.9514	57.691	47.7696	239.455	125.031	216.216	239.455	1.54233	47.7696	3.25009	conserved hypothetical protein	AAEL004084-RA conserved hypothetical protein
AAEL004554-RC	4736.57	4230.18	3212.62	1866.77	1459.04	1970.94	3329.48	4501.34	2929.53	6655.56	6655.56	1.40514	1459.04	3.24636	conserved hypothetical protein
AAEL004663-RA	1373.4	1375.77	1130.58	715.913	423.487	447.237	682.347	1047.17	786.56	1248.06	1375.77	1.00172	423.487	3.24308	pseudouridylate synthase
AAEL005215-RA	959.453	462.395	413.285	320.997	296.125	360.459	370.173	1358.75	929.903	1041.5	1358.75	1.41618	296.125	3.24003	conserved hypothetical protein
AAEL009778-RA	129.879	81.0942	77.7167	53.6306	40.1065	51.208	49.9148	118.468	114.997	161.153	161.153	1.24079	40.1065	3.23836	conserved hypothetical protein
AAEL006356-RA	530.692	736.214	493.045	393.71	195.102	163.88	345.159	337.33	358.952	365.719	736.214	1.38727	163.88	3.23829	TFIIH basal transcription factor complex p52 subunit
AAEL012820-RA	8852.11	6416.33	5580.56	3112.7	2734.26	2790.76	4092.06	3585.78	5128.94	4998.33	8852.11	1	2734.26	3.23747	conserved hypothetical protein
AAEL001387-RA	321.526	148.5	163.771	152.096	99.3237	132.654	141.531	290.722	257.529	296.525	321.526	1	99.3237	3.23715	hypothetical protein
AAEL002251-RA	589.034	182.139	303.744	358.96	297.471	334.099	194.151	549.904	466.537	701.419	701.419	1.1908	182.139	3.23398	conserved hypothetical protein
AAEL013410-RA	5046.41	6939.37	4390.58	2406.85	1561.24	1703.38	3294.8	3804.87	4071.46	5138.38	6939.37	1.37511	1561.24	3.23231	conserved hypothetical protein
AAEL006630-RA	381.766	156.4	213.991	162.283	118.143	192.333	261.142	183.259	143.174	644.961	644.961	1.68941	118.143	3.2314	conserved hypothetical protein
AAEL010370-RA	1217.95	1502.16	817.754	672.754	376.968	804.629	1808.13	877.746	653.76	787.743	1808.13	1.48456	376.968	3.23092	aldehyde oxidase
AAEL014048-RA	130.72	59.5617	47.1354	45.6558	45.4215	45.1997	40.5342	115.697	75.1743	99.0218	130.72	1	40.5342	3.22493	hypothetical protein
AAEL013235-RA	6843.83	2632.39	2245.32	2122.28	2509.09	3068.07	3007.92	6538.15	3863.21	7236.03	7236.03	1.05731	2122.28	3.22475	atp-dependent rna helicase
AAEL000770-RA	1492.3	652.41	632.093	530.77	722.348	463.363	905.755	1438.05	1125.77	1778.89	1778.89	1.19205	463.363	3.22058	platelet-activating factor acetylhydrolase isoform 1b alpha subunit
AAEL004922-RA	136.153	99.3754	85.5474	69.6494	42.3189	70.1045	155.251	148.569	111.39	118.31	155.251	1.14027	42.3189	3.21732	nicotinate phosphoribosyltransferase
AAEL010611-RB	41124.5	30118.7	31140.4	28462.2	16756.7	12790.5	14215.4	28945	27818.2	27384.5	41124.5	1	12790.5	3.21524	conserved hypothetical protein	AAEL010611-RA conserved hypothetical protein; AAEL011689-RB acyl carrier protein precursor, putative; AAEL011689-RA acyl carrier protein precursor, putative;
AAEL004924-RA	142.101	140.836	100.108	114.023	60.3678	44.203	45.9429	144.646	103.33	128.777	144.646	1.01791	44.203	3.21475	hypothetical protein
AAEL006448-RA	373.018	618.167	321.983	216.669	381.07	116.034	555.233	279.949	273.33	205.834	618.167	1.65721	116.034	3.21472	hypothetical protein
AAEL009142-RA	4265.06	1328.33	1617.27	1972.91	2981.4	4403.88	6438.22	5727.27	4042.07	5834.2	6438.22	1.50953	1328.33	3.21085	prolyl endopeptidase (prolyl oligopeptidase)
AAEL014522-RA	624.545	625.967	635.053	503.099	338.938	194.778	338.348	534.112	391.567	766.091	766.091	1.22664	194.778	3.20644	hypothetical protein
AAEL001731-RA	508.92	262.151	285.665	253.975	254.309	211.596	158.824	587.646	415.941	506.767	587.646	1.15469	158.824	3.2043	Dual specificity tyrosine-phosphorylation-regulated kinase
AAEL000224-RA	114.986	42.3081	51.8082	45.8917	40.2463	35.9733	35.9031	179.924	100.705	130.084	179.924	1.56475	35.9031	3.20267	serine protease
AAEL005709-RA	1776.96	2390.11	1361.09	693.781	554.858	648.496	739.891	1016.49	801.818	1040.4	2390.11	1.34505	554.858	3.20255	n-acetyltransferase separation anxiety
AAEL007745-RA	156.266	56.8569	69.4487	69.5803	56.701	48.8108	53.4663	150.305	125.003	139.163	156.266	1	48.8108	3.20146	hypothetical protein
AAEL007078-RA	10462.2	9405.94	6472.25	3995.84	3667.42	3370.31	3270.92	6446.07	7655.47	6106.33	10462.2	1	3270.92	3.19854	eukaryotic translation initiation factor 3, theta subunit
AAEL003552-RA	8951.99	8421.22	8398.33	5088.65	2996.21	2799.03	4059.99	8211.46	6806.39	14457.7	14457.7	1.61503	2799.03	3.19825	DNA-directed RNA polymerase subunit rpb6
AAEL009515-RA	174.454	72.309	77.4243	107.93	54.6014	60.6275	76.3687	164.216	121.539	166.89	174.454	1	54.6014	3.19506	conserved hypothetical protein
AAEL008837-RA	3287.78	1236.9	1030.03	1042.61	2079.58	2589.27	2382.58	2742.22	1859.13	3821.81	3821.81	1.16243	1030.03	3.19194	ubiquitin-conjugating enzyme E2r
AAEL003320-RA	123.527	47.152	47.0825	50.5852	41.0691	38.7458	41.8249	76.7937	63.3558	70.2502	123.527	1	38.7458	3.18814	conserved hypothetical protein
AAEL010261-RA	557.305	694.396	550.072	462.297	174.856	220.649	395.694	367.115	346.72	508.798	694.396	1.24599	174.856	3.18722	hypothetical protein
AAEL012451-RA	923.927	452.382	554.506	392.043	466.175	306.287	290.076	721.532	537.191	921.01	923.927	1	290.076	3.18512	conserved hypothetical protein
AAEL013353-RB	14786.3	8182.17	8348.52	6182.98	5071.53	4647.55	12582.4	14090.6	10249.4	18336.1	18336.1	1.24007	4647.55	3.18152	profilin	AAEL013353-RD profilin; AAEL013353-RC profilin; AAEL013353-RA profilin;
AAEL000404-RA	898.529	1280.78	852.353	663.466	305.62	282.459	677.444	893.659	770.777	921.391	1280.78	1.42541	282.459	3.18109	dna repair helicase rad3/xp-d
AAEL000396-RA	1267.44	581.068	548.399	539.129	638.588	398.445	669.905	627.256	622.68	839.791	1267.44	1	398.445	3.18097	hypothetical protein
AAEL006175-RA	2043.04	3133.47	3046.63	1459.17	659.198	642.306	1415.6	1563.14	1117.94	2024.57	3133.47	1.53373	642.306	3.18079	conserved hypothetical protein
AAEL005506-RA	128.307	45.7276	50.873	40.3411	50.6694	64.6943	43.6687	150.092	56.0281	195.725	195.725	1.52544	40.3411	3.18055	hypothetical protein
AAEL015300-RA	411.71	325.345	303.419	234.815	137.782	129.513	203.822	325.135	258.843	333.541	411.71	1	129.513	3.1789	conserved hypothetical protein	AAEL011072-RA conserved hypothetical protein
AAEL000231-RA	2825.08	3812.75	3764.99	3141.66	1186.58	889.682	1862.01	1642.27	2296.06	1371.64	3812.75	1.34961	889.682	3.17538	oligopeptidase
AAEL010600-RA	572.1	769.258	468.374	355.073	180.335	270.692	439.017	437.477	426.324	472.239	769.258	1.34462	180.335	3.17243	hypoxia associated factor
AAEL013392-RA	2595.39	3210.26	1817.41	1101.55	818.444	956.615	1292.72	1253.51	1389.5	1690.88	3210.26	1.23691	818.444	3.17113	conserved hypothetical protein
AAEL005308-RA	24520.2	17680.7	28825	17812.3	8960.15	7738.65	15027.9	16895.4	17728.2	15705.9	28825	1.17556	7738.65	3.16853	Pyruvate dehydrogenase F_ORF	DS|2099|VB|AAEL005308-b|Pyruvate dehydrogenase F|ORF; DS|2098|VB|AAEL005308-a|Pyruvate dehydrogenase F|ORF; DS|2099|VB|AAEL005308-b|Pyruvate dehydrogenase F|ORF
AAEL015541-RA	10590.6	12879.2	15032	9111.78	5364.59	3342.87	8557.89	6992.94	4762.96	4140.59	15032	1.41938	3342.87	3.16811	conserved hypothetical protein
AAEL003594-RA	1476.29	974.756	1366.41	1100.2	812.389	594.349	466.073	1330.42	1160.62	1329.49	1476.29	1	466.073	3.16751	kinectin, putative
AAEL003692-RA	235.742	129.409	138.013	160.021	159.008	283.173	74.4318	248.386	203.25	398.826	398.826	1.69179	74.4318	3.16722	conserved hypothetical protein
AAEL011832-RA	3979.52	3830.7	2530.03	1762.88	1256.95	1410.58	1785.44	1727.57	2849.06	3272.47	3979.52	1	1256.95	3.16602	conserved hypothetical protein
AAEL015442-RA	2666.66	842.472	925.33	899.228	976.432	1334.36	2429.15	1662.81	1785.61	2063.97	2666.66	1	842.472	3.16528	hypothetical protein
AAEL001313-RA	164.772	149.602	122.175	129.579	52.0673	58.5488	163.771	140.934	134.273	134.485	164.772	1	52.0673	3.16459	conserved hypothetical protein
AAEL008864-RA	1196.09	2022.66	1563.24	1025.21	424.531	378.012	598.205	1000.5	805.333	1129.69	2022.66	1.69106	378.012	3.16415	conserved hypothetical protein
AAEL007469-RA	350.276	492.978	554.371	411.85	110.755	160.066	272.461	374.086	231.234	457.909	554.371	1.58267	110.755	3.16262	mitotic checkpoint protein bub3
AAEL001239-RA	371.812	117.582	163.216	202.805	336.397	321.869	209.407	312.674	198.676	316.213	371.812	1	117.582	3.16215	Zinc_transpt_E1
AAEL009088-RA	185.892	109.118	135.748	136.208	70.2031	58.8524	112.973	165.648	161.726	150.193	185.892	1	58.8524	3.15861	liquid facets
AAEL014886-RA	298.842	102.542	94.8641	111.271	164.991	105.416	146.946	235.523	182.004	304.269	304.269	1.01816	94.8641	3.15021	4-aminobutyrate aminotransferase
AAEL001721-RA	123.952	56.5946	55.9086	51.7333	39.3798	56.5525	45.0902	142.071	89.7081	107	142.071	1.14618	39.3798	3.1476	conserved hypothetical protein
AAEL012474-RA	183.398	73.8135	96.234	58.3001	62.0132	62.1452	66.5963	109.373	83.043	173.054	183.398	1	58.3001	3.14576	hypothetical protein
AAEL014683-RA	200.782	91.9292	110.435	111.169	69.6693	80.9064	63.8469	306.645	173.802	221.916	306.645	1.52726	63.8469	3.14474	cramped protein
AAEL006675-RA	180.339	85.2098	89.5762	74.6802	57.361	126.548	77.3677	180.756	145.986	175.309	180.756	1.00231	57.361	3.14393	RNA-binding protein, putative
AAEL006628-RC	478.864	264.141	359.897	426.872	152.459	170.388	394.451	421.667	345.151	515.225	515.225	1.07593	152.459	3.14093	conserved hypothetical protein	AAEL006628-RA conserved hypothetical protein
AAEL010046-RB	2374.26	1029.64	1010.53	756.025	923.662	1170.88	886.987	1883.67	1150.86	2899.9	2899.9	1.22139	756.025	3.14044	maintenance of ploidy protein mob1 (mps1 binder 1)	AAEL010046-RA maintenance of ploidy protein mob1 (mps1 binder 1)
AAEL006963-RA	1430.67	882.529	929.587	625.761	500.248	455.587	778.6	1750.15	966.674	2031.72	2031.72	1.42012	455.587	3.14028	conserved hypothetical protein
AAEL010457-RA	160.062	148.726	118.113	86.4269	51.0264	70.9226	84.4761	228.3	187.329	194.885	228.3	1.42632	51.0264	3.13684	conserved hypothetical protein
AAEL005062-RA	3697.95	1972.14	1179.84	1763.72	1320.92	1531.29	1297.71	1879.51	5189.89	2922.14	5189.89	1.40345	1179.84	3.13427	amp dependent coa ligase
AAEL005234-RA	176.209	211.753	117.354	108.292	114.934	56.2291	166.858	239.25	194.516	224.554	239.25	1.35776	56.2291	3.13376	hypothetical protein
AAEL006013-RA	4634.55	1720.73	1859.82	1762.38	1522.53	1478.98	1773.28	4322.91	2362.61	4458.68	4634.55	1	1478.98	3.1336	huntingtin interacting protein
AAEL002047-RA	17754.3	18027.8	14787.4	19594.8	21728.2	20382.8	12292.7	5666.01	10995.5	9115.92	21728.2	1.22383	5666.01	3.13347	40S ribosomal protein S10_E2
AAEL015439-RA	137.339	58.6517	76.3514	224.761	45.3048	43.8328	53.2958	231.537	130.707	154.751	231.537	1.68588	43.8328	3.13324	conserved hypothetical protein
AAEL001879-RA	2680.63	1399.65	1247.32	1001.55	856.623	892.192	1002.2	1358.3	1573.11	1876.74	2680.63	1	856.623	3.1293	conserved hypothetical protein
AAEL000291-RA	3515.19	1644.01	2260.12	2684.68	2403.25	1585.41	1123.33	3123.52	2468.09	3696.19	3696.19	1.05149	1123.33	3.12925	Vacuolar ATP synthase 16 kDa proteolipid subunit
AAEL000768-RA	150.649	86.7187	100.521	67.8925	48.2497	54.8491	63.009	167.577	128.494	176.685	176.685	1.17283	48.2497	3.12228	conserved hypothetical protein
AAEL009083-RA	477.648	167.134	160.726	195.989	152.994	194.12	235.657	414.716	301.016	502.155	502.155	1.05131	152.994	3.122	conserved hypothetical protein
AAEL006915-RA	8266.7	7671.03	8661.52	6320.47	3339.82	2654.69	3857.38	5192.78	4810.78	6400.71	8661.52	1.04776	2654.69	3.114	conserved hypothetical protein	AAEL006915-RB conserved hypothetical protein
AAEL014901-RA	216.384	69.5794	99.7177	101.837	99.4844	92.8139	164.082	176.036	204.99	147.709	216.384	1	69.5794	3.10988	conserved hypothetical protein
AAEL011190-RA	1459.67	626.496	761.047	724.31	469.525	598.834	797.213	1489.77	1196.03	2476.79	2476.79	1.69681	469.525	3.10883	conserved hypothetical protein
AAEL006955-RA	114.353	54.8445	53.6832	44.4082	36.7874	37.4339	40.6217	94.1891	84.446	91.3426	114.353	1	36.7874	3.10849	cadherin
AAEL004554-RB	1626.29	1899.14	1593.27	854.346	523.182	845.755	1643.77	1777.23	1293.13	2335.37	2335.37	1.436	523.182	3.10847	conserved hypothetical protein	AAEL004554-RA conserved hypothetical protein
AAEL003036-RA	203.502	109.765	85.0458	65.5095	72.9903	156.423	68.9413	170.295	130.188	232.059	232.059	1.14033	65.5095	3.10644	conserved hypothetical protein
AAEL011943-RA	196.067	255.648	119.506	100.202	125.769	308.496	63.135	103.221	116.46	119.333	308.496	1.57342	63.135	3.10552	hairy protein_E2
AAEL014424-RA	211.18	323.715	343.627	164.464	68.04	76.7634	163.944	196.824	134.711	184.399	343.627	1.62718	68.04	3.10376	hypothetical protein
AAEL005358-RA	1577	952.157	1060.71	904.264	810.925	508.422	706.984	1466.79	1112.19	2025.8	2025.8	1.28459	508.422	3.10175	conserved hypothetical protein
AAEL009529-RA	2670.01	861.159	984.343	1517.08	1730.87	1504.23	3567.4	2170.59	1925.25	2415.58	3567.4	1.3361	861.159	3.10049	hypothetical protein
AAEL005796-RB	2856.94	2791.56	2859.32	1853.28	1132.79	921.846	1268.73	2632.24	2079.47	2753.36	2859.32	1.00083	921.846	3.09915	eukaryotic translation initiation factor 4e type
AAEL008530-RA	1384.28	447.263	473.773	630.001	840.258	1109.22	2053.28	1171.91	1504.24	1406.9	2053.28	1.48329	447.263	3.09499	conserved hypothetical protein
AAEL010812-RA	4766.49	1847.73	1540.33	1578.36	1579.39	1711.66	2076.48	3948.53	2478.07	3860.96	4766.49	1	1540.33	3.09446	zinc finger protein
AAEL014169-RA	842.28	1195.98	1336.05	1067.26	334.898	272.467	625.114	539.314	514.921	871.017	1336.05	1.58623	272.467	3.09132	small nuclear ribonucleoprotein, core, putative
AAEL008210-RA	1358.95	491.24	582.679	459.581	669.548	737.009	439.763	1763.74	1230.71	2121.31	2121.31	1.56099	439.763	3.09019	hypothetical protein
AAEL002374-RA	230.365	353.074	266.964	189.703	83.2894	74.5793	158.915	170.997	155.494	149.627	353.074	1.53267	74.5793	3.08886	taxilin
AAEL000343-RB	286.868	131.904	123.591	375.852	92.9241	109.365	121.337	316.939	223.893	254.957	375.852	1.31019	92.9241	3.08713	serine/threonine-protein kinase vrk	AAEL000343-RA serine/threonine-protein kinase vrk
AAEL002599-RA	1302.94	637.887	422.056	737.235	1330.03	1964.83	1192.68	959.392	1498.17	1004.62	1964.83	1.508	422.056	3.08712	hypothetical protein
AAEL010801-RA	30414.6	31129.2	29620	30350.3	18454.2	9858.96	10535.8	21112.5	24214.4	24159.6	31129.2	1.0235	9858.96	3.08497	conserved hypothetical protein	AAEL010801-RB conserved hypothetical protein
AAEL006680-RA	153.5	66.4245	70.8171	120.646	49.7973	161.493	51.1704	215.266	142.684	174.648	215.266	1.40239	49.7973	3.08249	hypothetical protein
AAEL008329-RA	9851.4	9708.5	9071.08	12685.4	10117.8	11337.5	8913.43	3198.41	7533.69	4546.41	12685.4	1.28767	3198.41	3.08009	60S ribosomal protein L24_E1
AAEL003553-RA	131.944	120.832	62.532	52.4613	42.8813	49.7107	154.288	90.7158	91.5889	89.2609	154.288	1.16934	42.8813	3.07696	hypothetical protein
AAEL009160-RA	27558.1	10795.1	10505.2	8964.07	10499.1	11324.1	17800.4	22197.8	17822	28551.6	28551.6	1.03605	8964.07	3.07428	skp1	AAEL009160-RB skp1
AAEL014283-RA	1185.82	1384.2	1243.87	733.453	386.023	428.159	554.78	1247.17	876.074	2009.94	2009.94	1.69498	386.023	3.07188	conserved hypothetical protein
AAEL011198-RA	4086.65	5899.23	6448.23	4095.85	1648.64	1330.5	2453.3	3604.9	3051.38	2589.02	6448.23	1.57788	1330.5	3.07152	Mitochondrial ribosomal protein, L38, putative_E4
AAEL001769-RA	7594.72	4155.04	2474.25	5578.33	8632.25	8397.89	7699.23	7992.66	8384.73	8735.76	8735.76	1.15024	2474.25	3.0695	dead box atp-dependent rna helicase
AAEL008266-RA	288.543	123.778	129.946	136.084	101.715	94.0489	117.348	396.914	336.154	483.575	483.575	1.67592	94.0489	3.06801	hypothetical protein
AAEL006302-RA	135.605	45.8959	53.0775	49.0572	44.2558	47.0584	48.7611	93.5488	62.5253	82.5122	135.605	1	44.2558	3.06412	spire
AAEL000010-RA	6310.91	2902.68	2674.31	3500.64	6697.25	8855.28	5113.38	2059.99	4277.86	3434.85	8855.28	1.40317	2059.99	3.06357	Ribosomal protein L36, putative_E2
AAEL000191-RA	1036.82	367.329	478.485	367.92	338.623	515.444	775.036	1262.08	1048.03	1411.12	1411.12	1.36101	338.623	3.06187	conserved hypothetical protein
AAEL014304-RA	135.529	190.275	125.614	114.055	48.2834	44.308	59.3421	135.777	93.1117	93.1438	190.275	1.40394	44.308	3.0588	hypothetical protein
AAEL010525-RA	4227.87	1689.27	1501.48	1382.29	1520.05	1829.94	1956.8	3551.18	2483.16	4544.53	4544.53	1.0749	1382.29	3.0586	hypothetical protein
AAEL012038-RA	450.135	504.141	366.107	391.313	159.106	147.174	285.04	276.421	251.741	286.612	504.141	1.11998	147.174	3.05852	hypothetical protein
AAEL001919-RA	218.736	175.103	152.556	112.871	100.682	71.5466	82.9837	259.269	230.985	295.449	295.449	1.35071	71.5466	3.05725	protein tyrosine phosphatase, non-receptor type nt1
AAEL003159-RA	160.763	104.411	107.449	167.509	74.4084	52.7137	81.0804	187.372	145.082	183.91	187.372	1.16552	52.7137	3.04974	hypothetical protein
AAEL013425-RA	1339.97	1385.16	1508.23	1054.72	593.254	439.508	1256.12	1318.71	1614.52	1774.2	1774.2	1.32406	439.508	3.04879	conserved hypothetical protein
AAEL001099-RA	284.949	342.368	303.312	305.101	122.094	115.077	93.5585	304.698	247.866	314.023	342.368	1.20151	93.5585	3.04568	dead box polypeptide
AAEL011384-RA	8213.58	2781.24	2697.46	4026.44	4080.73	3573.07	3772.93	8883.85	8164.59	13924.3	13924.3	1.69528	2697.46	3.04493	hypothetical protein
[truncated: 5,475 more rows]
[truncated: 2 more columns]
