# Supplementary material for: Regulation of Gene Expression Patterns in Mosquito Reproduction
Source: PLoS Genet. 2015 Aug 14;11(8):e1005450. doi: 10.1371/journal.pgen.1005450 (PMC4537244; doi:10.1371/journal.pgen.1005450)
Supplement: S3 Dataset — (XLSX) [file pgen.1005450.s017.xlsx]

## Sheet: Sheet1
S3 Dataset: inNOG id, description and functional group assignments of all post blood meal, differentially expressed, A. aegypti genes that mapped to the inNOG dataset of the eggNOG v 3.0 database
inNOG ID	AAEL ID	description	function
inNOG02752	AAEL010248	Protein involved in rRNA processing	A			Legend for the functional categories
inNOG03903	AAEL004978	Atp-Dependent RNA helicase	A
inNOG06419	AAEL003352	Protein involved in ribosome biogenesis	A			INFORMATION STORAGE AND PROCESSING
inNOG04030	AAEL008942		A
inNOG08082	AAEL012119		A			[A] RNA processing and modification
inNOG05374	AAEL003664	RNA polymerase III transcription termination factor	A			[B] Chromatin structure and dynamics
inNOG02359	AAEL013813	Protein involved in methylation	A			[J] Translation, ribosomal structure and biogenesis
inNOG02761	AAEL005515	Heterogeneous nuclear ribonucleoprotein	A			[K] Transcription
inNOG01383	AAEL001037	Ribosomal RNA methyltransferase	A			[L] Replication, recombination and repair
inNOG00077	AAEL011282	Protein involved in rRNA processing	A
inNOG07895	AAEL012107	Protein involved in cell development	A			METABOLISM
inNOG05374	AAEL003664	RNA polymerase III transcription termination factor	A
inNOG08415	AAEL000300	Wd-Repeat protein	A			[C] Energy production and conversion
inNOG00020	AAEL009285	Atp-Dependent RNA helicase	A			[E] Amino acid transport and metabolism
inNOG02633	AAEL001506	U3 small nucleolar ribonucleoprotein	A			[F] Nucleotide transport and metabolism
inNOG06598	AAEL003469	Required for ribosome biogenesis	A			[G] Carbohydrate transport and metabolism
inNOG00242	AAEL008572		A			[H] Coenzyme transport and metabolism
inNOG07637	AAEL012100		A			[I] Lipid transport and metabolism
inNOG03566	AAEL008500	Atp-Dependent RNA helicase	A			[P] Inorganic ion transport and metabolism
inNOG05463	AAEL004526	Protein involved in rRNA processing	A			[Q] Secondary metabolism biosynthesis, transport and catabolism
inNOG06134	AAEL008415		A
inNOG01430	AAEL008728	Atp-Dependent RNA helicase	A
inNOG04201	AAEL007329	Held out wings protein	A			CELLULAR PROCESSES AND SIGNALING
inNOG02364	AAEL015143	Involved in the 3'-end formation of mRNA precursors (pre-mRNA) by the addition of a poly tail of 200-250 nt to the upstream cleavage product	A
inNOG06134	AAEL011738		A			[D] Cell cycle control, cell division, chromosome partitioning
inNOG00932	AAEL010317	DEAD box ATP-dependent RNA helicase	A			[M] Cell wall/membrane/envelope biogenesis
inNOG07827	AAEL001939	Purine NTP-dependent helicase	A			[N] Cell motility
inNOG05926	AAEL008443		A			[O] Posttranslational modification, protein turnover, chaperones
inNOG05711	AAEL008738	DEAD box ATP-dependent RNA helicase	A			[T] Signal transduction mechanisms
inNOG04555	AAEL002422	Protein involved in regulation of oskar mRNA translation	A			[U] Intracellular trafficking, secretion, and vesicular transport
inNOG02359	AAEL010786	Protein involved in methylation	A			[V] Defense mechanisms
inNOG02780	AAEL014904	Atp-Dependent RNA helicase	A			[W] Extracellular structures
inNOG04304	AAEL004075	RNA binding protein	A			[Y] Nuclear structure
inNOG02761	AAEL005515	Heterogeneous nuclear ribonucleoprotein	A			[Z] Cytoskeleton
inNOG02761	AAEL005515	Heterogeneous nuclear ribonucleoprotein	A
inNOG01785	AAEL010968	Interacts with a second catalytic subunit to form an active queuine tRNA-ribosyltransferase	A			POORLY CHARACTERIZED
inNOG01778	AAEL010787	DEAD box ATP-dependent RNA helicase	A
inNOG00419	AAEL008463	Atp-Dependent RNA helicase	A			[R] General function prediction only
inNOG02012	AAEL010993	Exchanges the guanine residue with 7-aminomethyl-7- deazaguanine in tRNAs with GU(N) anticodons	A			[S] Function unknown
inNOG02409	AAEL007158	Nnp-1 protein	A
inNOG06919	AAEL012618	Mrna binding protein	A
inNOG02797	AAEL012980	Required for maturation of ribosomal RNAs and formation of the large ribosomal subunit (By similarity)	A
inNOG02012	AAEL015117	Exchanges the guanine residue with 7-aminomethyl-7- deazaguanine in tRNAs with GU(N) anticodons	A
inNOG02761	AAEL005049	Heterogeneous nuclear ribonucleoprotein	A
inNOG06919	AAEL012618	Mrna binding protein	A
inNOG01643	AAEL006637		A
inNOG02772	AAEL009308	WD repeat protein	A
inNOG02979	AAEL001889	Arginine/Serine-Rich splicing factor	A
inNOG02213	AAEL006876	Protein involved in sodium ion transport	A
inNOG03443	AAEL009579	Protein involved in rRNA processing	A
inNOG03994	AAEL006972	Hepatocellular carcinoma-associated antigen protein	A
inNOG06953	AAEL003676		A
inNOG03297	AAEL007013	Poly(A) RNA binding protein	A
inNOG07835	AAEL007431	H/ACA ribonucleoprotein complex subunit	A
inNOG00963	AAEL001080	RNA 3' terminal phosphate cyclase	A
inNOG01778	AAEL010787	DEAD box ATP-dependent RNA helicase	A
inNOG01962	AAEL013822	Atp-Dependent helicase	A
inNOG05095	AAEL007150	Atp-Dependent RNA helicase	A
inNOG06531	AAEL015658		A
inNOG05802	AAEL001651		A
inNOG01413	AAEL012260	U3 small nucleolar RNA-interacting protein	A
inNOG05904	AAEL013950	DEAD box ATP-dependent RNA helicase	A
inNOG07468	AAEL000215	Ribonuclease P, 29kD-subunit	A
inNOG03791	AAEL013400	Atp-Dependent helicase	A
inNOG01116	AAEL011378	Atp-Dependent RNA helicase	A
inNOG08082	AAEL001997		A
inNOG00760	AAEL013319	CG4733-PA protein	A
inNOG01343	AAEL009603		A
inNOG02761	AAEL005515	Heterogeneous nuclear ribonucleoprotein	A
inNOG00610	AAEL009326	Fragile X mental retardation syndrome-related protein 1	A
inNOG03350	AAEL000118	Cleavage and polyadenylation specificity factor	A
inNOG06368	AAEL009914	Small nuclear ribonucleoprotein Sm D2	A
inNOG03706	AAEL009067	Atp-Dependent helicase	A
inNOG00596	AAEL004445	Atp-Dependent RNA helicase	A
inNOG01728	AAEL005358	Mrna binding protein	A
inNOG05904	AAEL007274	DEAD box ATP-dependent RNA helicase	A
inNOG02276	AAEL009061	Cutaneous t cell lymphoma tumor antigen protein	A
inNOG00737	AAEL000076	Dimethyladenosine transferase	A
inNOG06531	AAEL000115		A
inNOG02631	AAEL012874	Exosome complex exonuclease RRP4	A
inNOG05022	AAEL001216	Atp-Dependent RNA helicase	A
inNOG06765	AAEL010849	Protein involved in mRNA export from nucleus	A
inNOG06726	AAEL001684	Protein involved in meiotic G2/MI transition	A
inNOG07319	AAEL003768		A
inNOG00806	AAEL006057	Mrna binding protein	A
inNOG03010	AAEL015455	CG2260-PA protein	A
inNOG05971	AAEL000695	Protein involved in negative regulation of oskar mRNA translation	A
inNOG07135	AAEL011651		A
inNOG02979	AAEL000769	Arginine/Serine-Rich splicing factor	A
inNOG02700	AAEL007447		A
inNOG04651	AAEL005744	DEAD box ATP-dependent RNA helicase	A
inNOG04166	AAEL000708	Hiv-1 rev binding protein	A
inNOG01331	AAEL002980	U1 small nuclear ribonucleoprotein A	A
inNOG01331	AAEL014167	U1 small nuclear ribonucleoprotein A	A
inNOG06537	AAEL013061	U6 snRNA-associated Sm-like protein	A
inNOG09642	AAEL008317		A
inNOG05138	AAEL010453	Mago nashi protein	A
inNOG06635	AAEL003752	Zinc finger protein	A
inNOG06473	AAEL012919	Small nuclear ribonucleoprotein SM D3	A
inNOG00762	AAEL006640	Atp-Dependent RNA helicase	A
inNOG05736	AAEL008592	Ribonuclease iii	A
inNOG02585	AAEL002522	Adenosine deaminase	A
inNOG04304	AAEL015645	RNA binding protein	A
inNOG07046	AAEL011233	Small nuclear ribonucleoprotein E	A
inNOG03952	AAEL015013	Lariat debranching enzyme	A
inNOG00399	AAEL015570	Atp-Dependent RNA helicase	A
inNOG02914	AAEL010013	Protein involved in nuclear mRNA splicing, via spliceosome	A
inNOG02476	AAEL007565	Stability factor	A
inNOG03750	AAEL006710	Mrna binding protein	A
inNOG03010	AAEL005932	CG2260-PA protein	A
inNOG00135	AAEL009959	Protein involved in nuclear mRNA splicing, via spliceosome	A
inNOG07232	AAEL009671	Snrnp sm protein	A
inNOG01656	AAEL012015	Atp-Dependent helicase	A
inNOG03687	AAEL005549		A
inNOG06110	AAEL013974	RNA methyltransferase	A
inNOG04577	AAEL014256	Atp-Dependent RNA helicase	A
inNOG00660	AAEL009839	Component of the cap-binding complex (CBC), which binds co-transcriptionally to the 5' cap of pre-mRNAs and is involved in various processes such as pre-mRNA splicing and RNA-mediated gene silencing	A
inNOG03297	AAEL010318	Poly(A) RNA binding protein	A
inNOG05456	AAEL004010	Mrna binding protein	A
inNOG07441	AAEL000079		A
inNOG07422	AAEL007554	Protein involved in pole plasm assembly	A
inNOG06338	AAEL004263	Small nuclear ribonucleoprotein Sm D1	A
inNOG01182	AAEL007904	Cleavage and polyadenylation specificity factor	A
inNOG07124	AAEL011985		A
inNOG01349	AAEL010663	Beta-Casp domain-containing protein	A
inNOG04985	AAEL002362		A
inNOG01656	AAEL009913	Atp-Dependent helicase	A
inNOG07221	AAEL008719	Small nuclear ribonucleoprotein G	A
inNOG07158	AAEL003916		A
inNOG06110	AAEL007418	RNA methyltransferase	A
inNOG07086	AAEL004848		A
inNOG02459	AAEL007853		A
inNOG04084	AAEL005947	Heterogeneous nuclear ribonucleoprotein	A
inNOG03599	AAEL005025	Protein involved in nuclear mRNA splicing, via spliceosome	A
inNOG04863	AAEL007203		A
inNOG03436	AAEL002446		A
inNOG03276	AAEL001352	Scaffold attachment factor	A
inNOG04082	AAEL003330		A
inNOG00953	AAEL005719	Suppressor of forked protein	A
inNOG03636	AAEL000832	Cleavage and polyadenylation specificity factor	A
inNOG03262	AAEL006713	Splicing factor U2Af 38 kDa subunit	A
inNOG05667	AAEL010167	Membrane associated ring finger protein	A
inNOG03847	AAEL009646	Initiation factor 4B	A
inNOG06011	AAEL006197	Zinc finger CCHC-type and RNA-binding motif protein	A
inNOG05879	AAEL009534	Dimethyladenosine transferase	A
inNOG00739	AAEL002377	Small nuclear ribonucleoprotein-associated protein	A
inNOG01770	AAEL003938	Cleavage stimulation factor 50 kDa subunit	A
inNOG03813	AAEL004419	Atp-Dependent RNA helicase	A
inNOG04082	AAEL010089		A
inNOG02828	AAEL010387	Pre-Mrna-Splicing factor	A
inNOG02483	AAEL010600	Hypoxia associated factor	A
inNOG01639	AAEL011832		A
inNOG01766	AAEL006675	Mrna binding protein	A
inNOG01728	AAEL005358	Mrna binding protein	A
inNOG07086	AAEL014169		A
inNOG01778	AAEL001769	DEAD box ATP-dependent RNA helicase	A
inNOG04952	AAEL010059	Protein involved in growth	A
inNOG06765	AAEL001706	Protein involved in mRNA export from nucleus	A
inNOG04577	AAEL014106	Atp-Dependent RNA helicase	A
inNOG06473	AAEL011433	Small nuclear ribonucleoprotein SM D3	A
inNOG00009	AAEL015240	Mrna capping enzyme	A
inNOG01455	AAEL011744	Atp-Dependent RNA helicase	A
inNOG05903	AAEL006748	Rna-Binding protein 8A	A
inNOG00979	AAEL013359	Eukaryotic initiation factor 4A	A
inNOG02483	AAEL014540	Hypoxia associated factor	A
inNOG05971	AAEL000691	Protein involved in negative regulation of oskar mRNA translation	A
inNOG03618	AAEL006135	Component of the cap-binding complex (CBC), which binds co-transcriptionally to the 5' cap of pre-mRNAs and is involved in various processes such as pre-mRNA splicing and RNA-mediated gene silencing	A
inNOG00257	AAEL010837	Mrna binding protein	A
inNOG05178	AAEL002986		A
inNOG00130	AAEL005356	Poly a polymerase	A
inNOG00979	AAEL013359	Eukaryotic initiation factor 4A	A
inNOG05780	AAEL009383	Crooked neck protein	A
inNOG04441	AAEL007239	Splicing factor	A
inNOG06569	AAEL008938		A
inNOG00795	AAEL014959	Heterogeneous nuclear ribonucleoprotein k	A
inNOG05018	AAEL010467	Mrna binding protein	A
inNOG00478	AAEL004859	Atp-Dependent RNA helicase	A
inNOG01618	AAEL009189	Protein involved in cystoblast division	A
inNOG05681	AAEL005263	U3 small nucleolar ribonucleoprotein	A
inNOG01654	AAEL003343		A
inNOG02303	AAEL013869	Cleavage stimulation factor 64	A
inNOG03504	AAEL010402	DEAD box ATP-dependent RNA helicase	A
inNOG05264	AAEL008583		A
inNOG03080	AAEL004911	DEAD box ATP-dependent RNA helicase	A
inNOG08901	AAEL004117	Atp-Dependent helicase	A
inNOG02846	AAEL006747	Protein involved in methylation	A
inNOG02381	AAEL010612	Alternative splicing type 3 and protein	A
inNOG06765	AAEL008409	Protein involved in mRNA export from nucleus	A
inNOG04421	AAEL011568	Protein involved in nuclear mRNA splicing, via spliceosome	A
inNOG02864	AAEL010696	Protein involved in embryonic axis specification	A
inNOG05559	AAEL014704		A
inNOG07606	AAEL013615	Protein involved in rRNA processing	A
inNOG00078	AAEL007708	Wd-Repeat protein	A
inNOG00996	AAEL002437	Symplekin protein	A
inNOG07471	AAEL008700	Survival motor neuron protein	A
inNOG01535	AAEL011187	Atp-Dependent helicase	A
inNOG02912	AAEL004456	Atp-Dependent RNA helicase	A
inNOG02253	AAEL004808	Double-Stranded RNA binding protein	A
inNOG04941	AAEL014295	Pre-Mrna-Splicing factor cwc15	A
inNOG00536	AAEL013978	Splicing factor Slu7	A
inNOG06134	AAEL008419		A
inNOG06548	AAEL001363	Protein involved in nuclear mRNA splicing, via spliceosome	A
inNOG05042	AAEL014528	Puff-Specific protein Bx42	A
inNOG05929	AAEL015244	Splicing factor 3a	A
inNOG03552	AAEL003670	Mrna binding protein	A
inNOG01939	AAEL011988		A
inNOG04881	AAEL011502		A
inNOG04465	AAEL015160	Phosphatase SSU72	A
inNOG06510	AAEL011150	Protein involved in sex determination, primary response to X:A ratio	A
inNOG02060	AAEL004989	Rna-Binding protein	A
inNOG00534	AAEL001719	Atp-Dependent RNA helicase	A
inNOG08606	AAEL002621	K homology RNA-binding domain-containing protein	A
inNOG04592	AAEL003407		A
inNOG02911	AAEL004415	Poly U binding protein	A
inNOG06598	AAEL003469	Required for ribosome biogenesis	A
inNOG00272	AAEL009072		A
inNOG08040	AAEL013495		A
inNOG00060	AAEL006794	Double-Stranded RNA binding protein	A
inNOG02409	AAEL007158	Nnp-1 protein	A
inNOG06765	AAEL009223	Protein involved in mRNA export from nucleus	A
inNOG03208	AAEL005526		A
inNOG00814	AAEL014965		A
inNOG06993	AAEL015454		A
inNOG05082	AAEL009353	Ssm4 protein	A
inNOG05082	AAEL014578	Ssm4 protein	A
inNOG06472	AAEL001159	Ribonuclease	A
inNOG02142	AAEL011533		A
inNOG06993	AAEL003630		A
inNOG03700	AAEL000422	U3 small nucleolar RNA-associated protein	A
inNOG06703	AAEL007800	Cytidine and deoxycytidylate deaminase zinc-binding region	A
inNOG03802	AAEL010355	Protein involved in poly(A)+ mRNA export from nucleus	A
inNOG05786	AAEL015123	N6-Adenosine-Methyltransferase	A
inNOG06455	AAEL000478		A
inNOG07563	AAEL013088		A
inNOG05786	AAEL012156	N6-Adenosine-Methyltransferase	A
inNOG06703	AAEL001784	Cytidine and deoxycytidylate deaminase zinc-binding region	A
inNOG01514	AAEL004986		A
inNOG02142	AAEL005441		A
inNOG02979	AAEL012621	Arginine/Serine-Rich splicing factor	A
inNOG09242	AAEL001356	Transformer-2 sex-determining protein	A
inNOG03535	AAEL011663	Protein involved in intracellular protein transport	A
inNOG05234	AAEL013723	Polypyrimidine tract-binding protein	A
inNOG01571	AAEL014158	Atp-Dependent RNA helicase	A
inNOG04547	AAEL002488	Atp-Dependent RNA helicase	A
inNOG09611	AAEL006645		A
inNOG04076	AAEL009224	Protein involved in female sex determination	A
inNOG00657	AAEL002852	Calcium ion binding protein	A
inNOG07291	AAEL003985	Protein involved in nuclear mRNA splicing, via spliceosome	A
inNOG04076	AAEL009224	Protein involved in female sex determination	A
inNOG02888	AAEL000783	Manganese ion binding protein	A
inNOG06287	AAEL005286		A
inNOG07215	AAEL010422	Histone RNA hairpin-binding protein	A
inNOG00405	AAEL003382	Ro ribonucleoprotein	A
inNOG05958	AAEL010827	Programmed cell death protein	A
inNOG02765	AAEL002709	Splicing factor 3b, subunit	A
inNOG05635	AAEL011089	Heterogeneous nuclear ribonucleoprotein U-like 1	A
inNOG05600	AAEL004364		A
inNOG05598	AAEL007042	Far upstream fuse binding protein	A
inNOG02765	AAEL015441	Splicing factor 3b, subunit	A
inNOG04959	AAEL010755		A
inNOG05635	AAEL011089	Heterogeneous nuclear ribonucleoprotein U-like 1	A
inNOG02761	AAEL005515	Heterogeneous nuclear ribonucleoprotein	A
inNOG04116	AAEL006840	U2 small nuclear ribonucleoprotein a	A
inNOG05018	AAEL012243	Mrna binding protein	A
inNOG02700	AAEL007449		A
inNOG00676	AAEL008706	Protein involved in rRNA processing	A
inNOG04641	AAEL011340	U1 small nuclear ribonucleoprotein 70	A
inNOG04797	AAEL008257	Heterogeneous nuclear ribonucleoprotein	A
inNOG04641	AAEL015585	U1 small nuclear ribonucleoprotein 70	A
inNOG03739	AAEL010153	Bicaudal-C protein	A
inNOG05412	AAEL013982	Protein involved in eclosion rhythm	A
inNOG04641	AAEL011340	U1 small nuclear ribonucleoprotein 70	A
inNOG00269	AAEL005394	Mrna binding protein	A
inNOG00797	AAEL008100		A
inNOG00209	AAEL002818	Splicing factor u2af	A
inNOG06954	AAEL001131	U1 small nuclear ribonucleoprotein 70 kD	A
inNOG02775	AAEL006065	Rrna (cytosine-N4-)-methyltransferase	A
inNOG01354	AAEL007512	Atp-Dependent RNA protein	A
inNOG02775	AAEL006079	Rrna (cytosine-N4-)-methyltransferase	A
inNOG00125	AAEL002879		A
inNOG04076	AAEL015489	Protein involved in female sex determination	A
inNOG05984	AAEL006050	Nuclear RNA export factor 2	A
inNOG00469	AAEL006799	Tetratricopeptide repeats	A
inNOG06734	AAEL010340	Serine/Arginine rich splicing factor	A
inNOG01777	AAEL006473	Arginine/Serine-Rich protein	A
inNOG03440	AAEL012111		A
inNOG06049	AAEL005114	RNA and export factor binding protein	A
inNOG00799	AAEL008445	Interacting protein	A
inNOG03692	AAEL013818	CG16941-PA protein	A
inNOG02896	AAEL004253	DEAD box ATP-dependent RNA helicase	A
inNOG00832	AAEL013888	Protein involved in mRNA processing	A
inNOG01791	AAEL011698	Mrna (guanine-7-)methyltransferase	A
inNOG05498	AAEL006641		A
inNOG04431	AAEL010642	Poly(A)-Binding protein	A
inNOG02127	AAEL010732	Atp-Dependent RNA helicase	A
inNOG01567	AAEL004534		A
inNOG01436	AAEL001211		ABO
inNOG04566	AAEL001187	Decapping protein 1	AK
inNOG04627	AAEL009878	Protein involved in developmental process involved in reproduction	AT
inNOG09682	AAEL007783	Histone H3 protein	B
inNOG03967	AAEL003950	Nucleosome binding protein	B
inNOG05809	AAEL011838		B
inNOG04340	AAEL000436	SET and MYND domain-containing protein	B
inNOG02723	AAEL009391	Misexpression suppressor of ras protein	B
inNOG05539	AAEL005567	Nucleosome assembly protein	B
inNOG05809	AAEL009454		B
inNOG05812	AAEL012725	Chromatin assembly factor-1	B
inNOG09227	AAEL004484	Chromatin binding protein	B
inNOG01355	AAEL014034	Zinc finger protein	B
inNOG01977	AAEL009382	Histone demethylase (H3-K36 specific)	B
inNOG02376	AAEL007672	Histone acetyltransferase	B
inNOG00039	AAEL006087		B
inNOG05500	AAEL004290	Histone-Lysine N-methyltransferase	B
inNOG02449	AAEL010809	Protein involved in nucleosome assembly	B
inNOG05294	AAEL007501	L-Ascorbic acid binding protein	B
inNOG01279	AAEL004586	Histone deacetylase	B
inNOG00073	AAEL006177	Histone acetyltransferase type B catalytic subunit	B
inNOG02311	AAEL001165	Ras GTP exchange factor, son of sevenless	B
inNOG05809	AAEL011836		B
inNOG03967	AAEL003968	Nucleosome binding protein	B
inNOG02225	AAEL011725		B
inNOG01279	AAEL004586	Histone deacetylase	B
inNOG00827	AAEL014072	Histone acetyltransferase Tip60	B
inNOG02225	AAEL000990		B
inNOG03617	AAEL010729	Histone acetyltransferase	B
inNOG04910	AAEL011415	Lysine-Specific histone demethylase	B
inNOG03884	AAEL014098	Chromatin binding protein	B
inNOG00981	AAEL002037		B
inNOG01602	AAEL010826	Histone-Lysine N-methyltransferase	B
inNOG05933	AAEL006963	Swi/Snf-Related matrix-associated actin-dependent regulator of chromatin subfamily A-like protein	B
inNOG06195	AAEL004467	Chromatin binding protein	B
inNOG02329	AAEL004983	Inhibitor of growth protein	B
inNOG04476	AAEL004371	Snf5-Related 1 protein	B
inNOG06861	AAEL011999	Core component of nucleosome	B
inNOG00277	AAEL003539	Wd-Repeat protein	B
inNOG04667	AAEL012584	Control of topological states of DNA by transient breakage and subsequent rejoining of DNA strands	B
inNOG02225	AAEL011721		B
inNOG06861	AAEL013709	Core component of nucleosome	B
inNOG04305	AAEL006532	Chromatin binding protein	B
inNOG03898	AAEL004716	Chromodomain helicase DNA binding protein	B
inNOG04687	AAEL000787	Protein involved in monoubiquitinated histone deubiquitination	B
inNOG08555	AAEL004639	Histone deacetylase	B
inNOG08455	AAEL007346	Set and mynd domain containing protein	B
inNOG03898	AAEL004716	Chromodomain helicase DNA binding protein	B
inNOG05809	AAEL003992		B
inNOG05653	AAEL008177		B
inNOG00383	AAEL002137	Transcriptional protein	B
inNOG06966	AAEL011906	Protein involved in nucleosome assembly	B
inNOG02034	AAEL009757		B
inNOG00208	AAEL001857		B
inNOG00970	AAEL008063	Protein involved in behavior	B
inNOG03922	AAEL001936		B
inNOG02285	AAEL010054	Male-Specific lethal-3 protein	B
inNOG06966	AAEL011908	Protein involved in nucleosome assembly	B
inNOG04817	AAEL001920		B
inNOG05366	AAEL002528	Histone deacetylase	B
inNOG02429	AAEL006158	Histone H3 protein	B
inNOG04873	AAEL011106	Enoki mushroom protein	B
inNOG05402	AAEL011117	Histone deacetylase	B
inNOG04022	AAEL003788		B
inNOG01083	AAEL003516		B
inNOG04102	AAEL002772	Mortality factor 4 like	B
inNOG03876	AAEL004675		B
inNOG06861	AAEL003673	Core component of nucleosome	B
inNOG06861	AAEL003689	Core component of nucleosome	B
inNOG02429	AAEL011424	Histone H3 protein	B
inNOG06203	AAEL003818	Histone H2A protein	B
inNOG06203	AAEL003862	Histone H2A protein	B
inNOG06203	AAEL009118	Histone H2A protein	B
inNOG06966	AAEL010638	Protein involved in nucleosome assembly	B
inNOG06262	AAEL012499	Histone H2A protein	B
inNOG09213	AAEL011414	DNA bending protein	B
inNOG09766	AAEL006720	Chromatin binding protein	B
inNOG08343	AAEL000482		B
inNOG06966	AAEL002103	Protein involved in nucleosome assembly	B
inNOG06048	AAEL007609	Histone H2A protein	B
inNOG06048	AAEL015390	Histone H2A protein	B
inNOG08455	AAEL006037	Set and mynd domain containing protein	B
inNOG05533	AAEL011958	Something about silencing protein	B
inNOG02341	AAEL015330	Protein involved in chromosome organization	B
inNOG02341	AAEL007069	Protein involved in chromosome organization	B
inNOG06203	AAEL000303	Histone H2A protein	B
inNOG06203	AAEL003687	Histone H2A protein	B
inNOG06203	AAEL007925	Histone H2A protein	B
inNOG06203	AAEL003669	Histone H2A protein	B
inNOG06861	AAEL000490	Core component of nucleosome	B
inNOG06203	AAEL000494	Histone H2A protein	B
inNOG06381	AAEL015674	Core component of nucleosome	B
inNOG02987	AAEL009882	Retinoblastoma-Binding protein	B
inNOG06861	AAEL003823	Core component of nucleosome	B
inNOG06203	AAEL007005	Histone H2A protein	B
inNOG05733	AAEL008027	Histone methyltransferase (H4-K20 specific)	B
inNOG02875	AAEL012830	Histone chaperone asf1 protein	B
inNOG03560	AAEL003650	Inhibitor of growth protein	B
inNOG01267	AAEL006782	Methylates (mono- and asymmetric dimethylation) the guanidino nitrogens of arginyl residues in proteins	B
inNOG04843	AAEL013135	Chromodomain-Helicase-Dna-Binding protein	B
inNOG01678	AAEL011049	Condensin, XCAP-G'-subunit	BD
inNOG07678	AAEL005962		BD
inNOG06889	AAEL005141		BDL
inNOG00022	AAEL014900	Ataxia telangiectasia mutated protein	BDLT
inNOG01100	AAEL012951	Transformation/Transcription domain-associated protein	BDLT
inNOG03632	AAEL005631	Protein involved in gamete generation	BDT
inNOG04696	AAEL004896		BK
inNOG04471	AAEL006400	Elongator protein	BK
inNOG00918	AAEL012607	Fetal alzheimer antigen, falz protein	BK
inNOG01130	AAEL012203		BK
inNOG00616	AAEL010807		BK
inNOG02650	AAEL010857	Bip2 CG2009-PA protein	BK
inNOG05168	AAEL013956	Ganglioside induced differentiation associated protein	BK
inNOG05168	AAEL010000	Ganglioside induced differentiation associated protein	BK
inNOG02174	AAEL003771	Trithorax protein ash2	BK
inNOG04413	AAEL013940	Chromatin assembly factor	BL
inNOG07148	AAEL008692		BL
inNOG05097	AAEL004405		BT
inNOG00642	AAEL008084	Phosphatidylserine receptor	BT
inNOG04444	AAEL011281		C
inNOG05808	AAEL005790	Malic enzyme	C
inNOG04200	AAEL000354		C
inNOG02726	AAEL012117	Mitochondrial carrier protein	C
inNOG02830	AAEL001034	Adenylate cyclase	C
inNOG03544	AAEL003393	Produces ATP from ADP in the presence of a proton gradient across the membrane (By similarity) protein	C
inNOG02201	AAEL002016	Programmed cell death protein 8	C
inNOG01696	AAEL010296	Carboxylase	C
inNOG03544	AAEL002827	Produces ATP from ADP in the presence of a proton gradient across the membrane (By similarity) protein	C
inNOG06934	AAEL011110		C
inNOG05394	AAEL010023		C
inNOG06934	AAEL004072		C
inNOG06934	AAEL004963		C
inNOG06934	AAEL002897		C
inNOG06934	AAEL010754		C
inNOG06934	AAEL000619		C
inNOG06621	AAEL006256	ATP synthase lipid-binding protein	C
inNOG04078	AAEL011184	Phosphate carrier protein	C
inNOG04078	AAEL011195	Phosphate carrier protein	C
inNOG04216	AAEL014865	Pyruvate dehydrogenase	C
inNOG07616	AAEL006509	Protein involved in proton transport	C
inNOG04451	AAEL012175	Produces ATP from ADP in the presence of a proton gradient across the membrane protein	C
inNOG00956	AAEL003193	Inorganic pyrophosphatase	C
inNOG04078	AAEL010818	Phosphate carrier protein	C
inNOG02812	AAEL010370	2 iron, 2 sulfur cluster binding protein	C
inNOG04216	AAEL005308	Pyruvate dehydrogenase	C
inNOG02124	AAEL000291	Protein involved in proton transport	C
inNOG07904	AAEL010801	Ubiquinol-Cytochrome C reductase	C
inNOG00252	AAEL008216	4 iron, 4 sulfur cluster binding protein	C
inNOG07919	AAEL009964	ATP synthase	C
inNOG06932	AAEL014944	Cytochrome c oxidase	C
inNOG06158	AAEL004457	Electron carrier protein	C
inNOG06934	AAEL011010		C
inNOG06934	AAEL008059		C
inNOG05776	AAEL008848	Produces ATP from ADP in the presence of a proton gradient across the membrane	C
inNOG04660	AAEL005610	ATP synthase	C
inNOG06255	AAEL004423	ATP synthase	C
inNOG04178	AAEL005269	Ubiquinol-Cytochrome c reductase complex core protein	C
inNOG07908	AAEL004060	Atpase, coupled to transmembrane movement of ions	C
inNOG05485	AAEL005911	Mitochondrial carrier protein	C
inNOG07551	AAEL007868	Ubiquinol-Cytochrome c reductase	C
inNOG04713	AAEL011789	Citrate synthase	C
inNOG04250	AAEL011871	Heme binding protein	C
inNOG00490	AAEL009029	Aldehyde dehydrogenase (NAD)	C
inNOG03897	AAEL003675	Component of the ubiquinol-cytochrome c reductase complex (complex III or cytochrome b-c1 complex), which is a respiratory chain that generates an electrochemical potential coupled to ATP synthesis	C
inNOG06655	AAEL008697	Cytochrome c oxidase	C
inNOG07458	AAEL013201		C
inNOG07276	AAEL014935	Cytochrome b5 protein	C
inNOG04713	AAEL011789	Citrate synthase	C
inNOG03911	AAEL012552	Nadh-Ubiquinone oxidoreductase 75 kDa subunit	C
inNOG03841	AAEL008213		C
inNOG00048	AAEL004532	NAD or NADH binding protein	C
inNOG08831	AAEL004855	ADP,ATP carrier protein	C
inNOG06279	AAEL009228	Adrenodoxin protein	C
inNOG06279	AAEL006428	Adrenodoxin protein	C
inNOG03294	AAEL009414	Nadh-Ubiquinone oxidoreductase	C
inNOG00364	AAEL000080	Phosphoenolpyruvate carboxykinase	C
inNOG00364	AAEL000006	Phosphoenolpyruvate carboxykinase	C
inNOG02795	AAEL012162	Aldehyde dehydrogenase	C
inNOG07625	AAEL014754	Heme binding protein	C
inNOG00364	AAEL000025	Phosphoenolpyruvate carboxykinase	C
inNOG02795	AAEL009664	Aldehyde dehydrogenase	C
inNOG08076	AAEL012636	Cytochrome b5 protein	C
inNOG04634	AAEL000314		C
inNOG01674	AAEL004088	Aldehyde reductase	C
inNOG08680	AAEL004118		C
inNOG05230	AAEL015484	Mitochondrial oxodicarboxylate carrier protein	C
inNOG07625	AAEL008606	Heme binding protein	C
inNOG03841	AAEL000249		C
inNOG05230	AAEL009100	Mitochondrial oxodicarboxylate carrier protein	C
inNOG05910	AAEL007526	Electron transfer flavoprotein-ubiquinone oxidoreductase	C
inNOG04668	AAEL011746		C
inNOG02841	AAEL014753	Mitochondrial solute carrier protein	C
inNOG02718	AAEL001073	Malic enzyme	C
inNOG04209	AAEL003734	Aconitate hydratase	C
inNOG10204	AAEL004833		C
inNOG01185	AAEL010884	ADP,ATP carrier protein	C
inNOG05673	AAEL005927	D-Lactate dehydrognease 2	C
inNOG07276	AAEL004450	Cytochrome b5 protein	C
inNOG04358	AAEL003288		C
inNOG00203	AAEL003746	CG7920-PA, isoform A protein	C
inNOG01696	AAEL010288	Carboxylase	C
inNOG01163	AAEL010814	Isocitrate dehydrogenase	C
inNOG01263	AAEL009691	Pyruvate carboxylase	C
inNOG05330	AAEL012616	Transhydrogenase	C
inNOG05882	AAEL009948	Aldehyde dehydrogenase	C
inNOG08638	AAEL002545	Proton-Transporting ATPase, rotational mechanism	C
inNOG02798	AAEL012614	Isocitrate dehydrogenase	C
inNOG03958	AAEL004297	Atp-Citrate protein	C
inNOG05673	AAEL005921	D-Lactate dehydrognease 2	C
inNOG00285	AAEL004294	Acetyltransferase component of pyruvate dehydrogenase	C
inNOG01523	AAEL004078	Succinyl-Coa synthetase beta chain	C
inNOG02795	AAEL012161	Aldehyde dehydrogenase	C
inNOG06750	AAEL014379	Adrenodoxin protein	C
inNOG03841	AAEL008211		C
inNOG00914	AAEL014110	Molybdenum ion binding protein	C
inNOG01523	AAEL005552	Succinyl-Coa synthetase beta chain	C
inNOG04358	AAEL003314		C
inNOG07544	AAEL001490	Acylphosphatase	C
inNOG01161	AAEL008366	2-Oxoisovalerate dehydrogenase	C
inNOG03570	AAEL009745	Nitric oxide synthase	C
inNOG02955	AAEL005056	Electron-Transfer-Flavoprotein	C
inNOG02953	AAEL011244	Surfeit locus protein	C
inNOG05185	AAEL008167	Protein involved in fumarate metabolic process	C
inNOG00837	AAEL004338	Pyruvate dehydrogenase	C
inNOG04216	AAEL013613	Pyruvate dehydrogenase	C
inNOG07452	AAEL005143	Oxidoreductase, acting on diphenols and related substances as donors, cytochrome as acceptor	C
inNOG06509	AAEL002504	ATP synthase delta chain	C
inNOG03452	AAEL003729	Catalyzes the cofactor-independent reversible oxidation of gamma-hydroxybutyrate (GHB) to succinic semialdehyde coupled to reduction of 2-ketoglutarate to D-2- hydroxyglutarate	C
inNOG04888	AAEL002764	Succinyltransferase component of 2-oxoglutarate dehydrogenase	C
inNOG02740	AAEL005990	Adrenodoxin protein	C
inNOG07452	AAEL005143	Oxidoreductase, acting on diphenols and related substances as donors, cytochrome as acceptor	C
inNOG06394	AAEL000759	Glutamate-Cysteine ligase	C
inNOG02718	AAEL001091	Malic enzyme	C
inNOG00048	AAEL004529	NAD or NADH binding protein	C
inNOG04926	AAEL004124	Mitochondrial glutamate carrier protein	C
inNOG07610	AAEL008369	Acylphosphatase	C
inNOG02795	AAEL012165	Aldehyde dehydrogenase	C
inNOG02349	AAEL009185	Arginine kinase	C
inNOG06804	AAEL013302	Vacuolar ATP synthase subunit g	C
inNOG07825	AAEL011157	Protein involved in ATP synthesis coupled electron transport	C
inNOG00355	AAEL008072	Quinone binding protein	C
inNOG05669	AAEL011683	Succinate dehydrogenase	C
inNOG04888	AAEL002764	Succinyltransferase component of 2-oxoglutarate dehydrogenase	C
inNOG02740	AAEL006733	Adrenodoxin protein	C
inNOG01493	AAEL008494	Carrier protein	C
inNOG06804	AAEL007184	Vacuolar ATP synthase subunit g	C
inNOG01573	AAEL007707	Malate dehydrogenase	C
inNOG00933	AAEL002107	Sulfide quinone protein	C
inNOG03950	AAEL001865		C
inNOG00523	AAEL003743	Vacuolar proton protein	C
inNOG01523	AAEL005552	Succinyl-Coa synthetase beta chain	C
inNOG00186	AAEL004685	Succinate semialdehyde dehydrogenase	C
inNOG00104	AAEL007320		C
inNOG00212	AAEL004676	S-2-Hydroxy-Acid oxidase	C
inNOG04969	AAEL011158	Disulfide oxidoreductase	C
inNOG07761	AAEL005946	Nadh-Ubiquinone oxidoreductase subunit B14	C
inNOG00592	AAEL005991	Tricarboxylate transport protein	C
inNOG04786	AAEL006928	Dihydrolipoyl dehydrogenase	C
inNOG04880	AAEL006362	Mitochondrial solute carrier protein	C
inNOG04375	AAEL010143	CG6439-PA protein	C
inNOG06182	AAEL004071	Nitrogen fixation protein nifu	C
inNOG05669	AAEL010608	Succinate dehydrogenase	C
inNOG06935	AAEL004829	NADH dehydrogenase	C
inNOG06985	AAEL009066	Lethal (2) 35Di protein	C
inNOG06343	AAEL002464	Vacuolar ATP synthase subunit F	C
inNOG01456	AAEL007046	Brown fat uncoupling protein	C
inNOG04734	AAEL009766	Lipoamide acyltransferase component of branched-chain alpha-keto acid dehydrogenase	C
inNOG03841	AAEL006262		C
inNOG02812	AAEL010384	2 iron, 2 sulfur cluster binding protein	C
inNOG00352	AAEL008096	Mitochondrial ornithine transporter protein	C
inNOG00352	AAEL013630	Mitochondrial ornithine transporter protein	C
inNOG00262	AAEL011756		C
inNOG04200	AAEL009951		C
inNOG04209	AAEL012897	Aconitate hydratase	C
inNOG02812	AAEL010382	2 iron, 2 sulfur cluster binding protein	C
inNOG04802	AAEL011137	Succinyl-Coa:3-Ketoacid-Coenzyme A transferase	C
inNOG01523	AAEL004051	Succinyl-Coa synthetase beta chain	C
inNOG02503	AAEL008701	Oxygenase	C
inNOG00897	AAEL001593	Glycerol-3-Phosphate dehydrogenase	C
inNOG03673	AAEL004589	Small calcium-binding mitochondrial carrier protein	C
inNOG05882	AAEL014080	Aldehyde dehydrogenase	C
inNOG03963	AAEL000746	Isocitrate dehydrogenase	C
inNOG02451	AAEL004490	Prohibitin homologues	C
inNOG02302	AAEL008166	Malate dehydrogenase	C
inNOG04216	AAEL005308	Pyruvate dehydrogenase	C
inNOG05582	AAEL009735	Iodotyrosine dehalogenase 1	C
inNOG04713	AAEL002956	Citrate synthase	C
inNOG00150	AAEL013739	Electron transfer flavoprotein subunit alpha	C
inNOG07555	AAEL010819	Protein involved in ATP hydrolysis coupled proton transport	C
inNOG01309	AAEL011803		C
inNOG04137	AAEL002688	Transferase, transferring hexosyl groups	CG
inNOG03740	AAEL011937	Transferase, transferring hexosyl groups	CG
inNOG08683	AAEL014246	Transferase, transferring hexosyl groups	CG
inNOG08683	AAEL014244	Transferase, transferring hexosyl groups	CG
inNOG03740	AAEL010390	Transferase, transferring hexosyl groups	CG
inNOG03740	AAEL010366	Transferase, transferring hexosyl groups	CG
inNOG04580	AAEL013225	Cytochrome b5 reductase	CH
inNOG00999	AAEL010486		CO
inNOG00999	AAEL014813		CO
inNOG03576	AAEL014630	Cytochrome c-type heme lyase	CO
inNOG05737	AAEL000574	Protein involved in cell redox homeostasis	CO
inNOG02105	AAEL008098	Protein involved in positive regulation of oskar mRNA translation	D
inNOG02422	AAEL006865	Acid phosphatase	D
inNOG05379	AAEL009572	Cyclin-B3	D
inNOG02105	AAEL008076	Protein involved in positive regulation of oskar mRNA translation	D
inNOG05467	AAEL008724		D
inNOG06558	AAEL008886	Cell growth-regulating nucleolar protein	D
inNOG05129	AAEL004302	Sensitized chromosome inheritance modifier 19 protein	D
inNOG05844	AAEL007578	Arginine N-methyltransferase	D
inNOG07638	AAEL008256	Cyclin-Dependent protein kinase regulator	D
inNOG01446	AAEL015320	Protein involved in dorsal closure	D
inNOG05135	AAEL011596	Protein serine/threonine kinase	D
inNOG05204	AAEL013390	Serine/Threonine-Protein kinase	D
inNOG00507	AAEL001751		D
inNOG08898	AAEL008377	Protein involved in mitotic cell cycle spindle assembly checkpoint	D
inNOG08338	AAEL011648	Protein involved in cell division	D
inNOG07672	AAEL004492	Cyclin-Dependent	D
inNOG06724	AAEL001795		D
inNOG07983	AAEL000046		D
inNOG07983	AAEL010594		D
inNOG06142	AAEL008316	Mitotic spindle assembly checkpoint protein	D
inNOG07110	AAEL014633	Protein involved in meiotic chromosome segregation	D
inNOG08362	AAEL008116	Protein involved in M phase	D
inNOG01998	AAEL015375	Serine/Threonine protein kinase	D
inNOG02105	AAEL007698	Protein involved in positive regulation of oskar mRNA translation	D
inNOG05318	AAEL011376	Protein kinase	D
inNOG01072	AAEL010913	Protein involved in chromosome segregation	D
inNOG07110	AAEL009789	Protein involved in meiotic chromosome segregation	D
inNOG02900	AAEL004839	Transcription elongation regulator protein	D
inNOG04455	AAEL004634	Condensin protein	D
inNOG08150	AAEL005580	Cyclin-Dependent protein kinase inhibitor	D
inNOG05419	AAEL000996		D
inNOG00512	AAEL000276	Lissencephaly type-1-like homology motif	D
inNOG02168	AAEL000782	Structural constituent of nuclear pore protein	D
inNOG00472	AAEL011682	Nuclear pore complex protein Nup93	D
inNOG01290	AAEL000241	PCI domain-containing protein	D
inNOG03252	AAEL014212	Androgen induced inhibitor of proliferation protein	D
inNOG00213	AAEL002532		D
inNOG02434	AAEL008648	Protein serine/threonine kinase	D
inNOG08127	AAEL013310	Protein involved in mitosis	D
inNOG07436	AAEL004053	Nucleoporin NUP53 protein	D
inNOG03872	AAEL001655	Structural maintenance of protein	D
inNOG02434	AAEL008637	Protein serine/threonine kinase	D
inNOG03454	AAEL003449	Structural maintenance of protein	D
inNOG05944	AAEL007469	Mitotic checkpoint protein BUB3	D
inNOG05101	AAEL010046	Mob as tumor suppressor protein	D
inNOG02398	AAEL015108		D
inNOG07370	AAEL009879	Protein involved in organ development	D
inNOG03308	AAEL007242	Protein involved in maintenance of mitotic sister chromatid cohesion	D
inNOG02105	AAEL013233	Protein involved in positive regulation of oskar mRNA translation	D
inNOG07793	AAEL004813	M-Phase phosphoprotein	D
inNOG04133	AAEL000590		D
inNOG03476	AAEL001038	Protein serine/threonine kinase	D
inNOG06752	AAEL012899	Meiotic coiled-coil protein	D
inNOG02128	AAEL013248		D
inNOG06752	AAEL012895	Meiotic coiled-coil protein	D
inNOG03577	AAEL009775	Rapamycin-Insensitive companion of Tor protein	D
inNOG07431	AAEL012367		D
inNOG07431	AAEL009445		D
inNOG04557	AAEL002866		D
inNOG02398	AAEL015039		D
inNOG01936	AAEL010243	Abnormal X segregation protein	D
inNOG03466	AAEL005863	Cyclin-Dependent protein kinase regulator	D
inNOG00112	AAEL005512	Nasonia vitripennis protein	D
inNOG00672	AAEL004865		D
inNOG04876	AAEL000128	Protein involved in negative regulation of transcription from RNA polymerase II promoter	D
inNOG01851	AAEL004567		D
inNOG07102	AAEL010182		D
inNOG02422	AAEL007690	Acid phosphatase	D
inNOG03045	AAEL006401	Mitosis protein dim1	D
inNOG03253	AAEL013393	Lipid transporter protein	D
inNOG09735	AAEL000750		D
inNOG02860	AAEL014154	Component of the cytosolic iron-sulfur (Fe/S) protein assembly machinery	D
inNOG00375	AAEL011103	Centromere/Kinetochore protein zw10	D
inNOG05365	AAEL010815		D
inNOG03573	AAEL010094	Protein involved in cell division	D
inNOG07763	AAEL014251	Protein involved in negative regulation of apoptosis	D
inNOG01998	AAEL006712	Serine/Threonine protein kinase	D
inNOG00107	AAEL009057	Protein involved in cell division	D
inNOG00597	AAEL008621	Protein kinase	D
inNOG02063	AAEL012339	Cyclin dependent kinase 2	D
inNOG02348	AAEL000672	Protein involved in cell division	D
inNOG01215	AAEL001605	Implicated in a number of cellular processes, including proliferation, differentiation, caspase-dependent and caspase- independent apoptosis, suppression of transformation (tumor suppressor), inhibition of protein phosphatase 2A, regulation of mRNA traffi	D
inNOG07502	AAEL010906	Coiled-Coil domain containing protein	D
inNOG02538	AAEL006249	Polynucleotide adenylyltransferase	D
inNOG04944	AAEL005827	Katanin P80 protein	D
inNOG03755	AAEL014444		D
inNOG02811	AAEL011819	Required for association of the cohesin complex with chromatin during interphase	D
inNOG09055	AAEL006796		DK
inNOG03245	AAEL008905	Host cell factor	DK
inNOG03494	AAEL002084	Suppressor of defective silencing protein	DK
inNOG06365	AAEL014016	Breast cancer metastasis-suppressor protein	DK
inNOG00332	AAEL006783	Histone H3 methyltransferase	DK
inNOG09530	AAEL012508	Cytoskeletal protein Sojo	DKLT
inNOG09530	AAEL012508	Cytoskeletal protein Sojo	DKLT
inNOG02086	AAEL002163		DKT
inNOG07567	AAEL006107	Checkpoint protein HUS1	DL
inNOG06909	AAEL005354	Protein involved in microtubule-based movement	DN
inNOG02211	AAEL004064	Meiotic checkpoint regulator cut4 protein	DO
inNOG01709	AAEL000116	Anaphase Promoting Complex	DO
inNOG03467	AAEL003744	Cell division cycle protein	DO
inNOG03419	AAEL002752	Anaphase-Promoting complex, subunit-5	DO
inNOG06699	AAEL002183	Dolichyl-Diphosphooligosaccharide--Protein glycosyltransferase subunit DAD1	DO
inNOG01920	AAEL004480	Retina aberrant in pattern protein	DO
inNOG02715	AAEL003273	Cell division cycle protein	DO
inNOG02169	AAEL014025	Protein involved in cyclin catabolic process	DO
inNOG01525	AAEL010351	Phosphopantothenoylcysteine decarboxylase	DP
inNOG05717	AAEL005573	Gtp-Binding protein era	DT
inNOG03626	AAEL000154		DT
inNOG02496	AAEL008530	Phosphoinositide binding protein	DTUZ
inNOG02952	AAEL007316		DTZ
inNOG04606	AAEL009871		DU
inNOG06460	AAEL005326		DU
inNOG04777	AAEL007462		DU
inNOG03218	AAEL008020	Sorting nexin protein	DUZ
inNOG02692	AAEL004791	Sorting nexin protein	DUZ
inNOG04907	AAEL007062	Sorting nexin protein	DUZ
inNOG06637	AAEL010731	Phosphoinositide binding protein	DUZ
inNOG06865	AAEL001954	Phosphoinositide binding protein	DUZ
inNOG04322	AAEL008852		DZ
inNOG02703	AAEL008730	Protein involved in cellularization	DZ
inNOG01942	AAEL008863	Protein regulator of cytokinesis 1	DZ
inNOG01459	AAEL003872	Translationally-Controlled tumor protein	DZ
inNOG05422	AAEL005663	Calcium ion binding protein	DZ
inNOG01935	AAEL006145	Protein involved in microtubule-based movement	DZ
inNOG01237	AAEL002675	Arginase	E
inNOG05252	AAEL013458	Glutamine synthetase	E
inNOG03285	AAEL014238	Decarboxylase	E
inNOG01140	AAEL010071	Spermidine synthase	E
inNOG02333	AAEL015182		E
inNOG02100	AAEL013431	Proline oxidase	E
inNOG03444	AAEL000016		E
inNOG02074	AAEL012757	Kynurenine 3-monooxygenase	E
inNOG01138	AAEL004059	Cystathionine gamma-lyase	E
inNOG07772	AAEL015669	Protein involved in glycine catabolic process	E
inNOG01103	AAEL006322	Dopamine beta-monooxygenase	E
inNOG02488	AAEL001902	Decarboxylase	E
inNOG07772	AAEL002958	Protein involved in glycine catabolic process	E
inNOG00591	AAEL002525	Amino acids transporter protein	E
inNOG03670	AAEL002978	Exopeptidase	E
inNOG06250	AAEL005725		E
inNOG03484	AAEL005251	Dopamine beta-monooxygenase	E
inNOG01103	AAEL006322	Dopamine beta-monooxygenase	E
inNOG02074	AAEL008879	Kynurenine 3-monooxygenase	E
inNOG05747	AAEL014886	4-Aminobutyrate aminotransferase	E
inNOG05747	AAEL012609	4-Aminobutyrate aminotransferase	E
inNOG03962	AAEL006113	Amino acid transmembrane transporter protein	E
inNOG01701	AAEL003919	Cationic amino acid transporter protein	E
inNOG05628	AAEL012347		E
inNOG05650	AAEL009406	N(4)-(Beta-N-Acetylglucosaminyl)-L-Asparaginase	E
inNOG02750	AAEL013828	Translation initiation factor eif-2b	E
inNOG01861	AAEL006836	Dihydropteridine reductase	E
inNOG01352	AAEL015161	Vanin-Like protein	E
inNOG05214	AAEL002186		E
inNOG01352	AAEL006024	Vanin-Like protein	E
inNOG05478	AAEL006457	Asparagine synthetase	E
inNOG02504	AAEL011934	Protein involved in aromatic amino acid family metabolic process	E
inNOG01739	AAEL001588	Carboxypeptidase	E
inNOG02806	AAEL010743	Cysteine desulfurase	E
inNOG03749	AAEL010610	Serine palmitoyltransferase	E
inNOG08612	AAEL000424	Aminopeptidase	E
inNOG03732	AAEL004728	Selenocysteine methyltransferase	E
inNOG01916	AAEL012764	Glycine N-methyltransferase	E
inNOG03117	AAEL005336	3-Phosphoglycerate dehydrogenase	E
inNOG01156	AAEL000213	D-Amino acid oxidase	E
inNOG07736	AAEL007463	Methylenetetrahydrofolate reductase	E
inNOG02433	AAEL007878	Ornithine decarboxylase	E
inNOG01725	AAEL014734	Alanine dehydrogenase/PNT, C-terminal domain-containing protein	E
inNOG02492	AAEL010938	L-Asparaginase	E
inNOG00587	AAEL001100	Phosphoserine phosphatase	E
inNOG00861	AAEL008467	Cystathionine beta-synthase	E
inNOG02433	AAEL000044	Ornithine decarboxylase	E
inNOG02433	AAEL000044	Ornithine decarboxylase	E
inNOG04898	AAEL003194	Xaa-Pro aminopeptidase	E
inNOG00805	AAEL011822	Gamma-Glutamyltransferase	E
inNOG03463	AAEL014817	Serine pyruvate aminotransferase	E
inNOG02930	AAEL014936	Sarcosine dehydrogenase	E
inNOG04526	AAEL000105		E
inNOG00611	AAEL010284	Beta-Ureidopropionase	E
inNOG02930	AAEL010028	Sarcosine dehydrogenase	E
inNOG01352	AAEL002681	Vanin-Like protein	E
inNOG01352	AAEL006023	Vanin-Like protein	E
inNOG00723	AAEL005289	Ornithine aminotransferase	E
inNOG02433	AAEL007887	Ornithine decarboxylase	E
inNOG02606	AAEL013904	3-Hydroxyisobutyrate dehydrogenase	E
inNOG03435	AAEL001114	Amino acid transporter protein	E
inNOG01193	AAEL013642	Coa dehydrogenase	E
inNOG01193	AAEL014797	Coa dehydrogenase	E
inNOG00029	AAEL001396	Mandelate racemase	E
inNOG07249	AAEL006604	Amino acid transmembrane transporter protein	E
inNOG05702	AAEL012141	Acetylcholinesterase	E
inNOG07208	AAEL004509	Kynurenine formamidase	E
inNOG03801	AAEL011981	Glutamate decarboxylase	E
inNOG01156	AAEL000164	D-Amino acid oxidase	E
inNOG02088	AAEL015445	Cysteine dioxygenase	E
inNOG00997	AAEL003188	Phosphate lyase	E
inNOG04901	AAEL004860	1,2-Dihydroxy-3-Keto-5-Methylthiopentene dioxygenase	E
inNOG01506	AAEL007033	Pyrroline-5-Carboxylate reductase	E
inNOG07224	AAEL010806	N-Acetyltransferase	E
inNOG00805	AAEL015561	Gamma-Glutamyltransferase	E
inNOG01113	AAEL012157		E
inNOG01506	AAEL009831	Pyrroline-5-Carboxylate reductase	E
inNOG01235	AAEL000640	Alanine-Glyoxylate aminotransferase	E
inNOG05110	AAEL004443	Nitrilase and fragile histidine triad fusion protein	E
inNOG03256	AAEL003956	Amino acid transporter protein	E
inNOG01798	AAEL010442	4-Hydroxyphenylpyruvate dioxygenase	E
inNOG00116	AAEL009547	Dehydrogenase	E
inNOG03800	AAEL010939	Group ii plp decarboxylase	E
inNOG00220	AAEL008913	Amino acid transporter protein	E
inNOG05368	AAEL000581		E
inNOG00805	AAEL010936	Gamma-Glutamyltransferase	E
inNOG05771	AAEL011206	Aminoacylase	E
inNOG01506	AAEL014101	Pyrroline-5-Carboxylate reductase	E
inNOG05731	AAEL014044	Dopamine beta-monooxygenase	E
inNOG02088	AAEL007416	Cysteine dioxygenase	E
inNOG00957	AAEL010988	Cationic amino acid transporter protein	E
inNOG00772	AAEL008512	D-Amino acid oxidase	E
inNOG00805	AAEL011824	Gamma-Glutamyltransferase	E
inNOG03800	AAEL010939	Group ii plp decarboxylase	E
inNOG04729	AAEL003345	Argininosuccinate lyase	E
inNOG00109	AAEL008893	Xaa-Pro dipeptidase	E
inNOG01729	AAEL008963	Tyrosine aminotransferase	E
inNOG05978	AAEL007193	Protein involved in amino acid transmembrane transport	E
inNOG05978	AAEL001429	Protein involved in amino acid transmembrane transport	E
inNOG00220	AAEL007191	Amino acid transporter protein	E
inNOG00898	AAEL008142	Amino acids transporter protein	E
inNOG02488	AAEL010951	Decarboxylase	E
inNOG00464	AAEL013166	Transferase, transferring nitrogenous groups	E
inNOG00805	AAEL011823	Gamma-Glutamyltransferase	E
inNOG04206	AAEL012579	Aspartate aminotransferase	E
inNOG03256	AAEL003970	Amino acid transporter protein	E
inNOG05771	AAEL011206	Aminoacylase	E
inNOG03403	AAEL009358	Cationic amino acid transporter protein	E
inNOG02380	AAEL008418	Pyrroline-5-Carboxylate reductase	E
inNOG00957	AAEL012131	Cationic amino acid transporter protein	E
inNOG01439	AAEL000714	Excitatory amino acid transporter protein	E
inNOG02658	AAEL013109	Excitatory amino acid transporter protein	E
inNOG02517	AAEL009731	Trimethyllysine dioxygenase	E
inNOG02327	AAEL009764	Xaa-Pro aminopeptidase	E
inNOG02260	AAEL015284	Procollagen-Proline 4-dioxygenase	E
inNOG01113	AAEL002426		E
inNOG03256	AAEL005855	Amino acid transporter protein	E
inNOG04499	AAEL008396	Protein involved in oligopeptide transport	E
inNOG02837	AAEL008258	Threonine aspartase	E
inNOG03527	AAEL001394	Monooxygenase	E
inNOG02658	AAEL004496	Excitatory amino acid transporter protein	E
inNOG05715	AAEL002214	Amino acid transporter protein	E
inNOG01714	AAEL009479	Amino acid transporter protein	E
inNOG05285	AAEL010960	Exopeptidase	E
inNOG05262	AAEL002796	Asparaginase	E
inNOG05761	AAEL000109	Enolase-Phosphatase e-1	E
inNOG03463	AAEL003508	Serine pyruvate aminotransferase	E
inNOG03056	AAEL009875	Alanine aminotransferase	E
inNOG05715	AAEL007458	Amino acid transporter protein	E
inNOG05437	AAEL012318	2-Amino-3-Ketobutyrate coenzyme a ligase	E
inNOG01235	AAEL000640	Alanine-Glyoxylate aminotransferase	E
inNOG00324	AAEL006155		E
inNOG03056	AAEL009872	Alanine aminotransferase	E
inNOG02492	AAEL010930	L-Asparaginase	E
inNOG01660	AAEL002557	Cationic amino acid transporter protein	E
inNOG05890	AAEL003568	Threonine dehydratase/deaminase	E
inNOG00290	AAEL006834	Glutamate-5-Semialdehyde dehydrogenase	E
inNOG00605	AAEL013637	Homogentisate 1,2-dioxygenase	E
inNOG00401	AAEL014426	Glycine dehydrogenase	E
inNOG01731	AAEL015631	Asparagine synthetase	E
inNOG08504	AAEL002063	Cationic amino acid transporter protein	E
inNOG01731	AAEL007557	Asparagine synthetase	E
inNOG08504	AAEL008406	Cationic amino acid transporter protein	E
inNOG02212	AAEL006975	Metalloexopeptidase	E
inNOG00861	AAEL008468	Cystathionine beta-synthase	E
inNOG01798	AAEL014600	4-Hydroxyphenylpyruvate dioxygenase	E
inNOG00454	AAEL010276	The glycine cleavage system catalyzes the degradation of glycine (By similarity) protein	E
inNOG00566	AAEL014768	CG9674-PA, isoform A protein	E
inNOG00898	AAEL014161	Amino acids transporter protein	E
inNOG04499	AAEL008381	Protein involved in oligopeptide transport	E
inNOG06175	AAEL014014	Ornithine cyclodeaminase	E
inNOG06175	AAEL014014	Ornithine cyclodeaminase	E
inNOG01186	AAEL001176	S-Adenosylmethionine decarboxylase	E
inNOG06732	AAEL012974	Glycine cleavage system h protein	E
inNOG04457	AAEL001378	Spermine synthase	E
inNOG03256	AAEL005854	Amino acid transporter protein	E
inNOG05766	AAEL009362	Cationic amino acid transporter protein	E
inNOG01559	AAEL008099	Procollagen-Lysine,2-Oxoglutarate 5-dioxygenase	E
inNOG02433	AAEL005694	Ornithine decarboxylase	E
inNOG05454	AAEL008559	No extended memory protein	E
inNOG02933	AAEL010464	Glutamate dehydrogenase	E
inNOG01861	AAEL006836	Dihydropteridine reductase	E
inNOG05408	AAEL012578	Phosphoserine aminotransferase	E
inNOG05766	AAEL012133	Cationic amino acid transporter protein	E
inNOG08632	AAEL001649	Exopeptidase	E
inNOG02260	AAEL007038	Procollagen-Proline 4-dioxygenase	E
inNOG04145	AAEL001134	Methylmalonate-Semialdehyde dehydrogenase	EG
inNOG03719	AAEL009748	2-Hydroxyphytanoyl-Coa lyase	EH
inNOG03719	AAEL014707	2-Hydroxyphytanoyl-Coa lyase	EH
inNOG03902	AAEL010473	NAD dependent epimerase/dehydratase	EI
inNOG01953	AAEL013967	Methylcrotonoyl-Coa carboxylase	EI
inNOG00322	AAEL010359		EJ
inNOG06902	AAEL001930	Pra1 protein	ET
inNOG03686	AAEL000780	Amino acid transporter protein	ET
inNOG06123	AAEL008476		EU
inNOG06010	AAEL007653	Allantoinase	F
inNOG00734	AAEL010764	Aldehyde dehydrogenase	F
inNOG05343	AAEL009273	Inosine-5'-Monophosphate dehydrogenase	F
inNOG02235	AAEL009022	Adenylate cyclase type	F
inNOG01332	AAEL012359	Nucleoside diphosphate kinase	F
inNOG00167	AAEL013305	Thymidylate synthase	F
inNOG00336	AAEL009968	Protein involved in nucleotide catabolic process	F
inNOG02008	AAEL011309	Uridine 5-monophosphate synthase	F
inNOG06698	AAEL014287	Deoxycytidylate deaminase	F
inNOG01170	AAEL006033	Dihydroorotate dehydrogenase	F
inNOG00896	AAEL014012	Protein involved in establishment or maintenance of epithelial cell apical/basal polarity	F
inNOG05207	AAEL005455	CTP synthase	F
inNOG00489	AAEL003161	Plays an important role in the de novo pathway of purine nucleotide biosynthesis (By similarity) protein	F
inNOG00251	AAEL010986	Protein involved in nucleotide catabolic process	F
inNOG03839	AAEL008859	Phosphorus-Oxygen lyase	F
inNOG05794	AAEL011098	Nucleoside diphosphate kinase	F
inNOG01667	AAEL003252		F
inNOG09489	AAEL000233		F
inNOG06484	AAEL014722	Adenylate kinase	F
inNOG02825	AAEL009088	Liquid facets protein	F
inNOG06484	AAEL013679	Adenylate kinase	F
inNOG06917	AAEL004107	Nucleoside diphosphate kinase	F
inNOG02808	AAEL008605	Inosine triphosphate pyrophosphatase	F
inNOG06069	AAEL013289	Trna-Specific adenosine protein	F
inNOG02814	AAEL001102	Adenosine kinase	F
inNOG00251	AAEL012382	Protein involved in nucleotide catabolic process	F
inNOG06692	AAEL005976	Adenine phosphoribosyltransferase	F
inNOG02308	AAEL014199	Dihydropyrimidine dehydrogenase	F
inNOG02308	AAEL010204	Dihydropyrimidine dehydrogenase	F
inNOG01816	AAEL002269	Purine-Nucleoside phosphorylase	F
inNOG00137	AAEL005833	Cytosolic purine 5'-nucleotidase	F
inNOG01411	AAEL007633	Dihydropyrimidinase	F
inNOG05550	AAEL000629	Adenylate kinase 3	F
inNOG00665	AAEL005839	Uridine phosphorylase	F
inNOG02330	AAEL009535	AMP deaminase	F
inNOG02561	AAEL011006	Guanylate kinase	F
inNOG00129	AAEL005605	PAPS synthetase	F
inNOG07741	AAEL006518	Protein involved in cytidine metabolic process	F
inNOG04155	AAEL001869	Gmp synthase	F
inNOG03680	AAEL013724		F
inNOG05572	AAEL002176	Inosine-Uridine preferring nucleoside hydrolase	F
inNOG04559	AAEL004883	Guanylate cyclase	F
inNOG04763	AAEL003246	Deoxyribose-Phosphate aldolase	F
inNOG02889	AAEL002683	Xanthine dehydrogenase	F
inNOG01537	AAEL006806	Guanylate cyclase	F
inNOG03140	AAEL008131	Nucleotide kinase	F
inNOG02161	AAEL005662	Ntpase CG3059-PA, isoform A	F
inNOG01595	AAEL002831	Protein involved in cGMP biosynthetic process	F
inNOG03680	AAEL013726		F
inNOG04955	AAEL009099	Uridine cytidine kinase I	F
inNOG06038	AAEL007323	Deoxyuridine 5'-triphosphate nucleotidohydrolase	F
inNOG06652	AAEL001246	Thymidylate kinase	F
inNOG02826	AAEL012731	Catalyzes the reversible transfer of the terminal phosphate group between ATP and AMP	F
inNOG06038	AAEL012629	Deoxyuridine 5'-triphosphate nucleotidohydrolase	F
inNOG01751	AAEL003581	Amidophosphoribosyltransferase	F
inNOG05959	AAEL012154	2,3-Cyclic-Nucleotide 2-phosphodiesterase	F
inNOG05959	AAEL012154	2,3-Cyclic-Nucleotide 2-phosphodiesterase	F
inNOG00254	AAEL010644	Ribonucleoside-Diphosphate reductase	F
inNOG05782	AAEL015233	Adenosine deaminase	F
inNOG05782	AAEL009191	Adenosine deaminase	F
inNOG08775	AAEL014045	Allantoicase	F
inNOG03388	AAEL010640	Phosphoribosylamine-Glycine ligase	F
inNOG01790	AAEL005384	Phosphoribosylformylglycinamidine synthase	F
inNOG03871	AAEL010691	Ribonucleoside-Diphosphate reductase	F
inNOG05063	AAEL003606	Phosphoribosylaminoimidazolesuccinocarboxamide synthase	F
inNOG00369	AAEL012825	Bifunctional purine biosynthesis protein	F
inNOG02330	AAEL015410	AMP deaminase	F
inNOG05314	AAEL009589	Endonuclease	F
inNOG06054	AAEL014055	Deoxynucleoside kinase	F
inNOG04467	AAEL005849	Synaptic vesicle protein	G
inNOG02610	AAEL006426		G
inNOG08401	AAEL002743	Synaptic vesicle protein	G
inNOG01820	AAEL012098	Synaptic vesicle protein	G
inNOG05916	AAEL004389	Alpha-Mannosidase	G
inNOG01950	AAEL004256		G
inNOG03608	AAEL001656	Sodium-Dependent phosphate transporter protein	G
inNOG04671	AAEL004970	Dihydroxyacetone kinase	G
inNOG02645	AAEL007489		G
inNOG05155	AAEL010219	Sugar transporter protein	G
inNOG00817	AAEL006234	Beta 1,3-galactosyltransferase	G
inNOG03338	AAEL009174	Beta-1,3-Glucuronyltransferase	G
inNOG01048	AAEL010485	CG1213-PA, isoform A protein	G
inNOG01068	AAEL006742	3-Hydroxyisobutyrate dehydrogenase	G
inNOG03704	AAEL009749	Sodium-Dependent phosphate transporter protein	G
inNOG01068	AAEL006684	3-Hydroxyisobutyrate dehydrogenase	G
inNOG00443	AAEL004434	Transketolase	G
inNOG01068	AAEL010580	3-Hydroxyisobutyrate dehydrogenase	G
inNOG01068	AAEL006679	3-Hydroxyisobutyrate dehydrogenase	G
inNOG01068	AAEL006837	3-Hydroxyisobutyrate dehydrogenase	G
inNOG04315	AAEL003742	Glucosylceramidase	G
inNOG03621	AAEL001257	Sugar transporter protein	G
inNOG00177	AAEL005204	CG1358-PA, isoform A protein	G
inNOG01068	AAEL009245	3-Hydroxyisobutyrate dehydrogenase	G
inNOG01068	AAEL012580	3-Hydroxyisobutyrate dehydrogenase	G
inNOG01368	AAEL008061	Protein involved in GPI anchor biosynthetic process	G
inNOG02548	AAEL003533	Exostosin-1 protein	G
inNOG03846	AAEL000902		G
inNOG08318	AAEL004974	Galactosylgalactosylxylosylprotein 3-beta-glucuronosyltransferase	G
inNOG00128	AAEL004931	Beta-N-Acetylhexosaminidase	G
inNOG03224	AAEL015300		G
inNOG03705	AAEL004451	Organic cation transporter protein	G
inNOG04315	AAEL014321	Glucosylceramidase	G
inNOG00360	AAEL012002	Beta-1,4-Galactosyltransferase	G
inNOG05385	AAEL011627	Ribose-5-Phosphate isomerase	G
inNOG00360	AAEL005302	Beta-1,4-Galactosyltransferase	G
inNOG04992	AAEL007138	Sugar transporter protein	G
inNOG08401	AAEL014911	Synaptic vesicle protein	G
inNOG02478	AAEL001088	Beta-1,3-Galactosyltransferase	G
inNOG00822	AAEL014721	Mannosyl-Oligosaccharide alpha-1,2-mannosidase	G
inNOG03090	AAEL005019	Lactosylceramide 4-alpha-galactosyltransferase	G
inNOG02699	AAEL004580	Beta-Galactosidase	G
inNOG00312	AAEL009276		G
inNOG04972	AAEL004853	Glycerol kinase	G
inNOG04978	AAEL010505	Phosphate-3-Epimerase	G
inNOG04937	AAEL007895	4-Galactosyltransferase	G
inNOG04607	AAEL008502	Amino acid Transporter Glycoprotein subunit family member (atg-2)	G
inNOG00894	AAEL008875	Protein involved in GPI anchor biosynthetic process	G
inNOG05127	AAEL002996	Dolichyl pyrophosphate Glc1Man9GlcNAc2 alpha-1,3-glucosyltransferase	G
inNOG04573	AAEL005752	Lysosomal alpha-mannosidase (mannosidase alpha class 2b member 1)	G
inNOG02004	AAEL013877	Glucosamine-6-Phosphate isomerase	G
inNOG08645	AAEL008751	Glucosyl/Glucuronosyl transferases	G
inNOG04573	AAEL005763	Lysosomal alpha-mannosidase (mannosidase alpha class 2b member 1)	G
inNOG08645	AAEL003076	Glucosyl/Glucuronosyl transferases	G
inNOG02419	AAEL006438	Dolichyl glycosyltransferase	G
inNOG00318	AAEL004905	Monocarboxylate transporter protein	G
inNOG05109	AAEL009497	Phosphomannomutase	G
inNOG05611	AAEL008656		G
inNOG03883	AAEL012044	Sugar transporter protein	G
inNOG03771	AAEL001235	Palmitoyl-Protein Thioesterase	G
inNOG00371	AAEL005429	2-Oxoglutarate dehydrogenase	G
inNOG04388	AAEL008452	Alpha-Amylase	G
inNOG02907	AAEL005705	Phosphotransferase, for other substituted phosphate groups	G
inNOG08645	AAEL003086	Glucosyl/Glucuronosyl transferases	G
inNOG00767	AAEL003150	Alpha-N-Acetylglucosaminidase	G
inNOG01637	AAEL010037	Phosphoglucomutase	G
inNOG04139	AAEL008351	Protein involved in mating behavior	G
inNOG03358	AAEL014279	Glycosyltransferase	G
inNOG05530	AAEL007308	Protein involved in GPI anchor biosynthetic process	G
inNOG08449	AAEL003899	Sugar transporter protein	G
inNOG05895	AAEL004402	Hydrolase, hydrolyzing O-glycosyl compounds	G
inNOG00839	AAEL001607	Galactose-1-Phosphate uridylyltransferase	G
inNOG01692	AAEL001480	Intramolecular transferase, phosphotransferases	G
inNOG02279	AAEL007047	Monocarboxylate transporter protein	G
inNOG02279	AAEL013915	Monocarboxylate transporter protein	G
inNOG01913	AAEL015291	Carbohydrate binding protein	G
inNOG00445	AAEL007809	Transferase, transferring hexosyl groups	G
inNOG03358	AAEL013078	Glycosyltransferase	G
inNOG00821	AAEL001209	High affinity inorganic phosphate:sodium symporter protein	G
inNOG02457	AAEL002165	Hydroxypyruvate isomerase	G
inNOG04048	AAEL007390	Udp-Glucose 4-epimerase	G
inNOG04991	AAEL000678	Alpha-Glucosidase	G
inNOG00828	AAEL006240	Acid phosphatase	G
inNOG04290	AAEL006070	Phosphoglycerate mutase	G
inNOG05791	AAEL015438	Mannose-6-Phosphate isomerase	G
inNOG01576	AAEL014958	Galactokinase	G
inNOG03178	AAEL006436	Phosphorylase b kinase	G
inNOG01579	AAEL013132	6-Phosphofructo-2-Kinase/Fructose-2,6-Bisphosphatase short form	G
inNOG05791	AAEL002331	Mannose-6-Phosphate isomerase	G
inNOG03295	AAEL012444	Organic cation transporter protein	G
inNOG01993	AAEL001699		G
inNOG03184	AAEL012665	Glucose-6-Phosphate isomerase	G
inNOG08958	AAEL006316	Ketohexokinase	G
inNOG05228	AAEL000444	Udp-Glucose:Glycoprotein glucosyltransferase	G
inNOG02596	AAEL010599	Alpha-Glucosidase	G
inNOG04290	AAEL007495	Phosphoglycerate mutase	G
inNOG05019	AAEL006514	CG3036 protein	G
inNOG03385	AAEL002412		G
inNOG02095	AAEL014667	Chitinase	G
inNOG01158	AAEL003064		G
inNOG00050	AAEL006855	Udp-N-Acetylglucosamine transmembrane transporter protein	G
inNOG00640	AAEL010653	Alpha-L-Fucosidase	G
inNOG05450	AAEL010590	Carbohydrate binding protein	G
inNOG08552	AAEL011520		G
inNOG03752	AAEL010836	Ribitol kinase	G
inNOG07546	AAEL013240	Udp-N-Acetylglucosamine transferase subunit Alg13	G
inNOG08925	AAEL001548	Transferase, transferring hexosyl groups	G
inNOG02720	AAEL009658	Trehalase	G
inNOG04744	AAEL005684	Protein involved in chitin catabolic process	G
inNOG02293	AAEL014258	Monocarboxylic acid transmembrane transporter protein	G
inNOG00403	AAEL004988	Phosphoglycerate kinase	G
inNOG04522	AAEL003524	Monocarboxylate transporter protein	G
inNOG02564	AAEL013755	Phosphorylase kinase gamma	G
inNOG03087	AAEL015022	Beta-Glucosidase [Tribolium castaneum]	G
inNOG01576	AAEL002781	Galactokinase	G
inNOG01659	AAEL006409		G
inNOG01712	AAEL007651	Phosphorylase b kinase	G
inNOG00268	AAEL000471	Monocarboxylate transporter protein	G
inNOG03752	AAEL007088	Ribitol kinase	G
inNOG04992	AAEL011368	Sugar transporter protein	G
inNOG03087	AAEL009236	Beta-Glucosidase [Tribolium castaneum]	G
inNOG01950	AAEL004247		G
inNOG04732	AAEL009195		G
inNOG04744	AAEL011496	Protein involved in chitin catabolic process	G
inNOG05817	AAEL002964	Chitinase	G
inNOG02796	AAEL005446	6-Phosphofructo-2-Kinase/Fructose-2,6	G
inNOG02855	AAEL013271	CG9317-PA, isoform A protein	G
inNOG07531	AAEL001485	Lysozyme protein	G
inNOG05155	AAEL006482	Sugar transporter protein	G
inNOG01576	AAEL002781	Galactokinase	G
inNOG00686	AAEL006002		G
inNOG05998	AAEL014961	GDP mannose-4,6-dehydratase	G
inNOG05817	AAEL002972	Chitinase	G
inNOG00686	AAEL006002		G
inNOG03567	AAEL014863		G
inNOG01524	AAEL002779	Ribokinase	G
inNOG02160	AAEL012479	Mannosyl-Oligosaccharide glucosidase	G
inNOG04991	AAEL000647	Alpha-Glucosidase	G
inNOG04732	AAEL009198		G
inNOG02564	AAEL014530	Phosphorylase kinase gamma	G
inNOG04639	AAEL007839	Beta-N-Acetylglucosaminidase	G
inNOG01429	AAEL014393	Lactoylglutathione lyase	G
inNOG03348	AAEL000372	Inositol or phosphatidylinositol phosphatase	G
inNOG00120	AAEL011885	Monocarboxylate transporter protein	G
inNOG05232	AAEL008181	Alpha-(1,6)-Fucosyltransferase	G
inNOG02540	AAEL002648	Mannosyl-Oligosaccharide alpha-1,2-mannosidase	G
inNOG03883	AAEL012042	Sugar transporter protein	G
inNOG04642	AAEL004661	Beta-N-Acetylglucosaminidase	G
inNOG00018	AAEL000673		G
inNOG00304	AAEL000417	Monocarboxylate transporter protein	G
inNOG02095	AAEL006147	Chitinase	G
inNOG01453	AAEL001668	Phosphopyruvate hydratase	G
inNOG00884	AAEL005639	Mannosyl-Oligosaccharide 1,2-alpha-mannosidase	G
inNOG02540	AAEL002645	Mannosyl-Oligosaccharide alpha-1,2-mannosidase	G
inNOG01050	AAEL005766	Fructose-Bisphosphate aldolase	G
inNOG04720	AAEL007050	Transporter protein	G
inNOG05094	AAEL013334		G
inNOG04874	AAEL000384	Synaptic vesicular amine transporter protein	G
inNOG02699	AAEL004575	Beta-Galactosidase	G
inNOG00581	AAEL007485	Sodium-Dependent phosphate transporter protein	G
inNOG03923	AAEL000654	Sugar binding protein	G
inNOG04852	AAEL002542	Triosephosphate isomerase	G
inNOG04528	AAEL013827	Galactosyltransferase	G
inNOG03548	AAEL009389	Transaldolase is important for the balance of metabolites in the pentose-phosphate pathway (By similarity)	G
inNOG01511	AAEL000716	Sulfotransferase	G
inNOG04572	AAEL000383	Beta-1,3-Galactosyltransferase	G
inNOG04720	AAEL000567	Transporter protein	G
inNOG03824	AAEL011784	Glycoprotein 3-alpha-L-fucosyltransferase A	G
inNOG04991	AAEL003434	Alpha-Glucosidase	G
inNOG01950	AAEL004836		G
inNOG05592	AAEL000219		G
inNOG00801	AAEL006721	Oxoglutarate dehydrogenase (succinyl-transferring)	G
inNOG03608	AAEL001658	Sodium-Dependent phosphate transporter protein	G
inNOG05415	AAEL013608	Nucleotide-Sugar transmembrane transporter protein	G
inNOG02123	AAEL005626	Exostosin-2 protein	G
inNOG05014	AAEL003346	O-Sulfotransferase	G
inNOG05726	AAEL002216	Amp-Activated protein kinase	G
inNOG06188	AAEL004682	Protein involved in glycolipid transport	G
inNOG00180	AAEL005678	Adenosine 3'-phospho 5'-phosphosulfate transporter protein	G
inNOG04992	AAEL007126	Sugar transporter protein	G
inNOG00585	AAEL006239	Glycerol kinase	G
inNOG05227	AAEL011470	Cis,Cis-Muconate transport protein MucK	G
inNOG05074	AAEL004361	Alpha-Glucosidase	G
inNOG01068	AAEL010208	3-Hydroxyisobutyrate dehydrogenase	G
inNOG01068	AAEL006850	3-Hydroxyisobutyrate dehydrogenase	G
inNOG03169	AAEL001158	Fructose-1,6-Bisphosphatase	G
inNOG06386	AAEL001152	Beta-1,3-Galactosyltransferase	G
inNOG01993	AAEL001691		G
inNOG03567	AAEL014863		G
inNOG05993	AAEL004213		G
inNOG01148	AAEL000004	Protein involved in GPI anchor biosynthetic process	G
inNOG08401	AAEL001087	Synaptic vesicle protein	G
inNOG05114	AAEL002023	Stimulate the proliferation, polarization and motility of imaginal disk cells	G
inNOG00286	AAEL000459	Transport and golgi organization 9 protein	G
inNOG05645	AAEL006364	N-Acetylglucosamine kinase	G
inNOG04991	AAEL000642	Alpha-Glucosidase	G
inNOG01993	AAEL009513		G
inNOG03607	AAEL000703	Phosphorylase is an important allosteric enzyme in carbohydrate metabolism	G
inNOG01048	AAEL010479	CG1213-PA, isoform A protein	G
inNOG03853	AAEL006446	Trehalose 6-phosphate synthase	G
inNOG04991	AAEL000651	Alpha-Glucosidase	G
inNOG08512	AAEL013884		G
inNOG03890	AAEL009206	Secondary active organic cation transmembrane transporter protein	G
inNOG01233	AAEL006466	Chondroitin protein	G
inNOG04720	AAEL014972	Transporter protein	G
inNOG01877	AAEL001627	Udp-N-Acetylglucosamine diphosphorylase	G
inNOG03853	AAEL010684	Trehalose 6-phosphate synthase	G
inNOG00845	AAEL011686	CG33138-PA protein	G
inNOG00845	AAEL010602	CG33138-PA protein	G
inNOG02783	AAEL005617	Glucose-1-Phosphate uridylyltransferase	G
inNOG04190	AAEL012576	Pyruvate kinase	G
inNOG06177	AAEL005008	Water channel	G
inNOG03699	AAEL002430	N-Acetylglucosamine-6-Phosphate deacetylase	G
inNOG03567	AAEL014863		G
inNOG01912	AAEL014352	Glycerophosphodiester phosphodiesterase	G
inNOG01004	AAEL002483	Lethal (2) neighbor of tid protein	G
inNOG02095	AAEL012370	Chitinase	G
inNOG02596	AAEL015337	Alpha-Glucosidase	G
inNOG03184	AAEL012994	Glucose-6-Phosphate isomerase	G
inNOG05133	AAEL000278	NAD+ kinase	G
inNOG03348	AAEL015011	Inositol or phosphatidylinositol phosphatase	G
inNOG03365	AAEL006895	Phosphofructokinase	G
inNOG08615	AAEL010596	Sugar binding protein	G
inNOG05843	AAEL009838	Glycogen debranching enzyme	G
inNOG04190	AAEL014913	Pyruvate kinase	G
inNOG03567	AAEL014863		G
inNOG01093	AAEL011536	Phosphoacetylglucosamine mutase	G
inNOG04671	AAEL013211	Dihydroxyacetone kinase	G
inNOG03579	AAEL002329	Alpha-1,3-Mannosyl-Glycoprotein	G
inNOG05472	AAEL005481	Hydrolase, hydrolyzing O-glycosyl compounds	G
inNOG04697	AAEL009782	Brain chitinase and chia	G
inNOG02279	AAEL008342	Monocarboxylate transporter protein	G
inNOG03794	AAEL008474	Glycerol kinase	G
inNOG05770	AAEL004221	Glycogen synthase	G
inNOG04573	AAEL005749	Lysosomal alpha-mannosidase (mannosidase alpha class 2b member 1)	G
inNOG01440	AAEL014365	Amine transporter protein	G
inNOG04992	AAEL007136	Sugar transporter protein	G
inNOG01440	AAEL014365	Amine transporter protein	G
inNOG01371	AAEL013897	N-Acetylglucosaminyltransferase vi	G
inNOG05817	AAEL002969	Chitinase	G
inNOG07711	AAEL004553	Protein involved in glycolipid transport	G
inNOG03923	AAEL000639	Sugar binding protein	G
inNOG06456	AAEL001877	Fucosyltransferase	G
inNOG08741	AAEL006862		G
inNOG03144	AAEL008347	Monocarboxylate transporter protein	G
inNOG01593	AAEL009387	Protein involved in glycolysis	G
inNOG02699	AAEL004582	Beta-Galactosidase	G
inNOG04991	AAEL010536	Alpha-Glucosidase	G
inNOG06177	AAEL005001	Water channel	G
inNOG01579	AAEL013132	6-Phosphofructo-2-Kinase/Fructose-2,6-Bisphosphatase short form	G
inNOG01593	AAEL009387	Protein involved in glycolysis	G
inNOG01050	AAEL005766	Fructose-Bisphosphate aldolase	G
inNOG00955	AAEL006100	Mannosyltransferase	G
inNOG03918	AAEL004594	Mediates the transport of adenosine 3'-phospho 5'- phosphosulfate (PAPS), from cytosol into Golgi	G
inNOG05927	AAEL014651	NAD dependent epimerase/dehydratase	G
inNOG05726	AAEL002216	Amp-Activated protein kinase	G
inNOG01177	AAEL003046	Protein involved in sphingolipid metabolic process	GI
inNOG01830	AAEL011912	1-Phosphate protein	GMO
inNOG01269	AAEL014746	O-Linked n-acetylglucosamine transferase, ogt	GOT
inNOG02473	AAEL007481	Gdp-Fucose transporter protein	GOU
inNOG04387	AAEL014643	Udp-Sugar transporter protein	GOU
inNOG04387	AAEL014644	Udp-Sugar transporter protein	GOU
inNOG02144	AAEL011242	Udp-Glucose 6-dehydrogenase	GT
inNOG05752	AAEL002287	CG31005-PA protein	H
inNOG03235	AAEL005035	1,4-Dihydroxy-2-Naphthoate octaprenyltransferase	H
inNOG00852	AAEL007523	Peroxisomal n1-acetyl-spermine/spermidine oxidase	H
inNOG05845	AAEL014215	Nicotinate phosphoribosyltransferase	H
inNOG00495	AAEL000178	Biosynthesis methyltransferase	H
inNOG02928	AAEL010321	Porphobilinogen deaminase	H
inNOG02671	AAEL004607	Plays a central role in 2-thiolation of mcm(5)SU at tRNA wobble positions of tRNA, tRNA and tRNA	H
inNOG06494	AAEL006587	Thiamin pyrophosphokinase	H
inNOG05222	AAEL002178	5-Formyltetrahydrofolate cyclo-ligase	H
inNOG05845	AAEL004922	Nicotinate phosphoribosyltransferase	H
inNOG04170	AAEL011249	Catalyzes the prenylation of para-hydroxybenzoate (PHB) with an all-trans polyprenyl group	H
inNOG06344	AAEL001642	6-Pyruvoyl tetrahydrobiopterin synthase	H
inNOG04693	AAEL009179	Molybdenum cofactor synthesis protein cinnamon	H
inNOG02706	AAEL014646	Component of the coenzyme Q biosynthetic pathway	H
inNOG02628	AAEL012409	Pantothenate kinase	H
inNOG04093	AAEL001479	Protoheme ix farnesyltransferase	H
inNOG04042	AAEL013394	Dephospho-Coa kinase	H
inNOG05441	AAEL009657	Lipoate-Protein ligase	H
inNOG03179	AAEL002304	Delta-Aminolevulinic acid dehydratase	H
inNOG03812	AAEL013389	Coproporphyrinogen iii oxidase	H
inNOG01502	AAEL003762	Protoporphyrinogen oxidase	H
inNOG02052	AAEL006085	Formate-Tetrahydrofolate ligase	H
inNOG05845	AAEL014217	Nicotinate phosphoribosyltransferase	H
inNOG07005	AAEL002898	Pterin-4-Alpha-Carbinolamine dehydratase	H
inNOG00600	AAEL008105	Glutamate--Cysteine ligase	H
inNOG00977	AAEL013218	Reduced folate carrier protein	H
inNOG03138	AAEL002703	Pyridoxamine-Phosphate oxidase	H
inNOG00649	AAEL003497	Farnesyl-Pyrophosphate protein	H
inNOG00720	AAEL002876		H
inNOG07171	AAEL010694	5-Formyltetrahydrofolate cyclo-ligase	H
inNOG00977	AAEL012085	Reduced folate carrier protein	H
inNOG07171	AAEL008925	5-Formyltetrahydrofolate cyclo-ligase	H
inNOG02586	AAEL014312	Calcium ion binding protein	H
inNOG06691	AAEL007370	Dihydrofolate reductase	H
inNOG08168	AAEL007643	Acts as a sulfur carrier required for molybdopterin biosynthesis	H
inNOG03240	AAEL007640	Catalytic subunit of the molybdopterin synthase complex, a complex that catalyzes the conversion of precursor Z into molybdopterin	H
inNOG03240	AAEL015584	Catalytic subunit of the molybdopterin synthase complex, a complex that catalyzes the conversion of precursor Z into molybdopterin	H
inNOG04025	AAEL004900	Geranylgeranyl pyrophosphate synthase	H
inNOG02338	AAEL003666	Leukotriene A-4 hydrolase	H
inNOG03138	AAEL002703	Pyridoxamine-Phosphate oxidase	H
inNOG08317	AAEL009396	Amine oxidase	H
inNOG04437	AAEL006144	Isopentenyl-Diphosphate delta-isomerase	H
inNOG03929	AAEL004180	Protein involved in ubiquinone biosynthetic process	H
inNOG09078	AAEL001856	Adenosine kinase	H
inNOG04899	AAEL009814	Autophagy-Specific gene 7 protein	H
inNOG02920	AAEL002261	GTP cyclohydrolase	H
inNOG09078	AAEL001856	Adenosine kinase	H
inNOG02802	AAEL009368	Lipoic acid protein	H
inNOG04644	AAEL012882	Tetrahydrofolylpolyglutamate synthase	H
inNOG04912	AAEL011729	Sulfurates the molybdenum cofactor	H
inNOG02515	AAEL009045		H
inNOG00171	AAEL004076	Ubiquitin-Activating enzyme E1	H
inNOG00697	AAEL005203		H
inNOG08317	AAEL009044	Amine oxidase	H
inNOG04912	AAEL014381	Sulfurates the molybdenum cofactor	H
inNOG01533	AAEL009410		H
inNOG05212	AAEL008330	Methyltransferase	H
inNOG01070	AAEL009340	Biotin protein ligase	H
inNOG00652	AAEL003770	Dephospho-Coa kinase	H
inNOG05236	AAEL006354	Epoxide hydrolase	I
inNOG01708	AAEL004285	Sphingosine kinase	I
inNOG01928	AAEL008878	O-Acyltransferase	I
inNOG02216	AAEL005852	Oxysterol-Binding protein	I
inNOG06682	AAEL008309	Fatty acid binding protein	I
inNOG04389	AAEL009380	Phospholipase c beta	I
inNOG05260	AAEL002069	Malonyl coa-acyl carrier protein transacylase	I
inNOG03137	AAEL000370	Acyl-Coa oxidase	I
inNOG00604	AAEL001472	Phosphotransferase, for other substituted phosphate groups	I
inNOG06396	AAEL013814	Phosphomevalonate kinase	I
inNOG03412	AAEL001000	CG3812-PA, isoform A protein	I
inNOG05756	AAEL009571	Elongation of very long chain fatty acids protein	I
inNOG05790	AAEL011953	Oxysterol binding protein	I
inNOG05795	AAEL010124	Phospholipase c	I
inNOG04389	AAEL009380	Phospholipase c beta	I
inNOG01350	AAEL011841	Phosphotransferase, for other substituted phosphate groups	I
inNOG05854	AAEL013802		I
inNOG02746	AAEL013891	Type i inositol-1,4,5-trisphosphate 5-phosphatase	I
inNOG02756	AAEL009624		I
inNOG03013	AAEL009574		I
inNOG07685	AAEL009647	Transferase, transferring alkyl or aryl (other than methyl) groups	I
inNOG02756	AAEL015335		I
inNOG05961	AAEL008945		I
inNOG05386	AAEL009268	A domain family that is part of the cupin metalloenzyme superfamily	I
inNOG05146	AAEL001423	Acid phosphatase	I
inNOG06968	AAEL010611	Acyl carrier protein	I
inNOG07685	AAEL015541	Transferase, transferring alkyl or aryl (other than methyl) groups	I
inNOG04118	AAEL005062	CG6178 CG6178-PA protein	I
inNOG00354	AAEL002727	Diacylglycerol kinase	I
inNOG04995	AAEL013652	Acyl-Coa dehydrogenase	I
inNOG06076	AAEL003452		I
inNOG02791	AAEL005737	Cytochrome b5 protein	I
inNOG06041	AAEL006435	Mevalonate kinase	I
inNOG04144	AAEL001940	Phosphatidate cytidylyltransferase	I
inNOG01633	AAEL008034		I
inNOG03775	AAEL002834	Myo-Inositol-1 phosphate synthase	I
inNOG07501	AAEL013844	Fatty acid binding protein	I
inNOG06076	AAEL003452		I
inNOG01124	AAEL007412		I
inNOG01919	AAEL009049		I
inNOG05162	AAEL008807		I
inNOG04589	AAEL003569	Acyl-Coa thioesterase	I
inNOG01064	AAEL000558	Neural stem cell-derived dendrite regulator protein	I
inNOG05111	AAEL005957	Phospholipase b	I
inNOG05685	AAEL006126	Vitellogenin protein	I
inNOG03933	AAEL001307		I
inNOG04347	AAEL008598		I
inNOG03873	AAEL008006	Protein involved in fatty acid metabolic process	I
inNOG03933	AAEL001293		I
inNOG04869	AAEL014553	Triacylglycerol lipase	I
inNOG04869	AAEL015093	Triacylglycerol lipase	I
inNOG08294	AAEL001707	Gamma-Butyrobetaine dioxygenase	I
inNOG04767	AAEL014662	AMP dependent coa ligase	I
inNOG03933	AAEL001293		I
inNOG05788	AAEL010697	3-Ketoacyl-Coa thiolase	I
inNOG08648	AAEL002669		I
inNOG05724	AAEL006380	Sphingomyelin phosphodiesterase	I
inNOG01928	AAEL008878	O-Acyltransferase	I
inNOG04773	AAEL003347		I
inNOG04869	AAEL014551	Triacylglycerol lipase	I
inNOG01201	AAEL013170	Phosphatidylcholine-Sterol acyltransferase	I
inNOG01408	AAEL003402	Sphingomyelin phosphodiesterase	I
inNOG08648	AAEL002658		I
inNOG00325	AAEL012417		I
inNOG08648	AAEL002658		I
inNOG05724	AAEL002413	Sphingomyelin phosphodiesterase	I
inNOG05369	AAEL008393	Phosphatidylserine synthase	I
inNOG04118	AAEL000101	CG6178 CG6178-PA protein	I
inNOG01126	AAEL010027	Domain in homologues of a S	I
inNOG06822	AAEL012055	Dfg10 protein	I
inNOG01497	AAEL004137	Acyl-Coa dehydrogenase	I
inNOG06746	AAEL006990	Phosphatidate phosphatase	I
inNOG01482	AAEL012439		I
inNOG00521	AAEL009232	Long-Chain-Fatty-Acid coa ligase	I
inNOG04118	AAEL000119	CG6178 CG6178-PA protein	I
inNOG01717	AAEL011460		I
inNOG05724	AAEL009111	Sphingomyelin phosphodiesterase	I
inNOG04525	AAEL015524	3-Hydroxyacyl-Coa dehyrogenase	I
inNOG01210	AAEL002296	Trifunctional enzyme beta subunit	I
inNOG01064	AAEL007756	Neural stem cell-derived dendrite regulator protein	I
inNOG08641	AAEL006966	CG17292-PA, isoform A protein	I
inNOG01633	AAEL006774		I
inNOG01064	AAEL007743	Neural stem cell-derived dendrite regulator protein	I
inNOG04869	AAEL011144	Triacylglycerol lipase	I
inNOG05527	AAEL000102		I
inNOG02252	AAEL008574	Acyl-Coa oxidase	I
inNOG05527	AAEL000102		I
inNOG06746	AAEL006987	Phosphatidate phosphatase	I
inNOG03033	AAEL009857	Cholesterol transporter protein	I
inNOG02445	AAEL003903	Acid phosphatase	I
inNOG04615	AAEL005296		I
inNOG04857	AAEL015151	Acid phosphatase	I
inNOG01532	AAEL003622	Delta-9 desaturase	I
inNOG00603	AAEL007216	Elongation of very long chain fatty acids protein	I
inNOG01497	AAEL004127	Acyl-Coa dehydrogenase	I
inNOG05704	AAEL004755	3,2-Trans-Enoyl-Coa isomerase	I
inNOG04767	AAEL014664	AMP dependent coa ligase	I
inNOG04118	AAEL000132	CG6178 CG6178-PA protein	I
inNOG01517	AAEL008841	Acyl-Coenzyme A oxidase 3	I
inNOG00813	AAEL014142	Phosphatidylinositol synthase	I
inNOG01532	AAEL003622	Delta-9 desaturase	I
inNOG01717	AAEL007999		I
inNOG02076	AAEL002280	Ctl2 [Nasonia vitripennis] protein	I
inNOG01717	AAEL011448		I
inNOG05656	AAEL014990	CRAL/TRIO, N-terminal domain-containing protein	I
inNOG02038	AAEL002687	Propionyl-Coa C2-trimethyltridecanoyltransferase	I
inNOG05011	AAEL012548	Specific phospholipase C	I
inNOG01717	AAEL008007		I
inNOG02974	AAEL005651	Ethanolamine-Phosphate cytidylyltransferase	I
inNOG00863	AAEL006982		I
inNOG00869	AAEL008740	Synaptic glycoprotein SC2	I
inNOG05656	AAEL011623	CRAL/TRIO, N-terminal domain-containing protein	I
inNOG04834	AAEL004969	Lipid transporter protein	I
inNOG02445	AAEL003915	Acid phosphatase	I
inNOG01064	AAEL009740	Neural stem cell-derived dendrite regulator protein	I
inNOG02465	AAEL012801	Sphingolipid delta 4 desaturase/c-4 hydroxylase protein des2	I
inNOG08122	AAEL009214	Diazepam-Binding inhibitor protein	I
inNOG08473	AAEL014160	Phosphotransferase, for other substituted phosphate groups	I
inNOG08648	AAEL006823		I
inNOG05070	AAEL001204	O-Acyltransferase	I
inNOG01633	AAEL007218		I
inNOG02869	AAEL009032	Vitamin E binding protein	I
inNOG06843	AAEL003929		I
inNOG02003	AAEL012350	Triglyceride lipase	I
inNOG09006	AAEL005815	Protein involved in female gamete generation	I
inNOG04260	AAEL001645	Alkaline ceramidase	I
inNOG09006	AAEL012311	Protein involved in female gamete generation	I
inNOG02649	AAEL007536	Carnitine O protein	I
inNOG01996	AAEL013811	Phospholipase B that deacylates intracellular phosphatidylcholine (PtdCho), generating glycerophosphocholine	I
inNOG02913	AAEL012297	Sterol desaturase	I
inNOG05142	AAEL002170	Domain in homologues of a S	I
inNOG06785	AAEL008674	Presqualene diphosphate phosphatase	I
inNOG05729	AAEL002842	3-Hydroxyacyl-Coa protein	I
inNOG04059	AAEL007298	Male sterility domain-containing protein	I
inNOG08473	AAEL008139	Phosphotransferase, for other substituted phosphate groups	I
inNOG05307	AAEL009311	3-Hydroxy-3-Methylglutaryl-Coenzyme A reductase	I
inNOG05000	AAEL011564	Ctp:Phosphocholine cytidylyltransferase	I
inNOG05987	AAEL011901	1-Acyl-Sn-Glycerol-3-Phosphate acyltransferase	I
inNOG05381	AAEL006039	Dehydrodolichyl diphosphate synthase	I
inNOG05072	AAEL001935		I
inNOG04615	AAEL002533		I
inNOG02913	AAEL004135	Sterol desaturase	I
inNOG04483	AAEL006912	Acetyl-Coa acetyltransferase	I
inNOG04731	AAEL010991	Long-Chain-Fatty-Acid coa ligase	I
inNOG02848	AAEL015557	Alpha methylacyl-coa racemase	I
inNOG08342	AAEL005169	Carnitine protein	I
inNOG04724	AAEL015063	Elongation of very long chain fatty acids protein	I
inNOG05182	AAEL007296	Male sterility domain-containing protein	I
inNOG04724	AAEL008219	Elongation of very long chain fatty acids protein	I
inNOG06067	AAEL010053		I
inNOG05344	AAEL005468	Protein involved in GPI anchor biosynthetic process	I
inNOG01717	AAEL011452		I
inNOG08641	AAEL006966	CG17292-PA, isoform A protein	I
inNOG00771	AAEL007023	Sterol binding protein	I
inNOG04181	AAEL011355	Carnitine O-acetyltransferase	I
inNOG00152	AAEL001740	Candidate tumor suppressor protein	I
inNOG07344	AAEL010889	Phosphatidylinositol N-acetylglucosaminyltransferase	I
inNOG07078	AAEL008577	Protein involved in steroid metabolic process	I
inNOG00907	AAEL000264	Phosphoinositide binding protein	I
inNOG06513	AAEL006189	Fatty acid binding protein	I
inNOG00329	AAEL001878		I
inNOG00216	AAEL007660	Suppressor of actin (sac) protein	I
inNOG03793	AAEL010728	Sphingosine-1-Phosphate protein	I
inNOG01607	AAEL014947	Phosphotransferase, for other substituted phosphate groups	I
inNOG05255	AAEL000268		I
inNOG02747	AAEL003325	Niemann-Pick protein	I
inNOG04857	AAEL013276	Acid phosphatase	I
inNOG00882	AAEL009596	Sterol o-acyltransferase	I
inNOG04857	AAEL006562	Acid phosphatase	I
inNOG05785	AAEL008144		I
inNOG05785	AAEL003643		I
inNOG03092	AAEL010766	Inositol 1,4,5-triphosphate kinase 1	I
inNOG08310	AAEL012431	AMP dependent ligase	I
inNOG03079	AAEL000321	Acetyl-Coenzyme A synthetase	I
inNOG03079	AAEL015010	Acetyl-Coenzyme A synthetase	I
inNOG05685	AAEL010434	Vitellogenin protein	I
inNOG05685	AAEL006138	Vitellogenin protein	I
inNOG05685	AAEL006126	Vitellogenin protein	I
inNOG08310	AAEL012430	AMP dependent ligase	I
inNOG03633	AAEL007555	Acyl-Coa dehydrogenase	I
inNOG08734	AAEL001128	AMP dependent coa ligase	I
inNOG04430	AAEL004739	Acyl-Coa dehydrogenase	I
inNOG05987	AAEL011898	1-Acyl-Sn-Glycerol-3-Phosphate acyltransferase	I
inNOG00389	AAEL010223	Phosphatidylserine decarboxylase	I
inNOG07061	AAEL005997	Fatty acid-binding protein	I
inNOG05796	AAEL004050	Diphosphomevalonate decarboxylase	I
inNOG04398	AAEL003125	Coa dehydrogenase	I
inNOG04973	AAEL001421	Single-Stranded DNA binding protein	I
inNOG01836	AAEL005458	Carnitine palmitoyltransferase I	I
inNOG04875	AAEL005201	Hydroxymethylglutaryl-Coa synthase	I
inNOG06378	AAEL008222	Phospholipase A1	I
inNOG08486	AAEL006667	Phosphotransferase, for other substituted phosphate groups	I
inNOG08486	AAEL006667	Phosphotransferase, for other substituted phosphate groups	I
inNOG05622	AAEL003993	Coa hydratase	I
inNOG01396	AAEL012341		I
inNOG00744	AAEL014452	Acyl-Coa dehydrogenase	I
inNOG00715	AAEL000415	CG9009-PA protein	I
inNOG04688	AAEL006321	1-Acylglycerol-3-Phosphate acyltransferase	I
inNOG01297	AAEL006634	Acetyl-Coa acetyltransferase	I
inNOG00529	AAEL012906		I
inNOG04745	AAEL007080	Glycerol-3-Phosphate acyltransferase	I
inNOG04408	AAEL010008		I
inNOG02791	AAEL004278	Cytochrome b5 protein	I
inNOG02337	AAEL009765	Ethanolamine kinase	I
inNOG04595	AAEL001448	CG32699-PA protein	I
inNOG06345	AAEL007159		I
inNOG08540	AAEL000188		I
inNOG08648	AAEL002668		I
inNOG05901	AAEL003363	Phosphatidic acid phosphatase	I
inNOG02913	AAEL004126	Sterol desaturase	I
inNOG01528	AAEL003977	Elongation of very long chain fatty acids protein	I
inNOG04118	AAEL000127	CG6178 CG6178-PA protein	I
inNOG05296	AAEL003874	Dolichyldiphosphatase 1 (Dolichyl pyrophosphate phosphatase 1)	I
inNOG05729	AAEL002841	3-Hydroxyacyl-Coa protein	I
inNOG08342	AAEL011511	Carnitine protein	I
inNOG01431	AAEL000427	1-Acylglycerol-3-Phosphate O-acyltransferase	I
inNOG03376	AAEL009501	Methylglutaconyl-Coa hydratase	I
inNOG04578	AAEL003831	Fatty acid hydroxylase	I
inNOG02729	AAEL000840	Skeletal muscle/kidney enriched inositol 5-phosphatase	I
inNOG01633	AAEL001747		I
inNOG00455	AAEL005092	Adds a myristoyl group to the N-terminal glycine residue of certain cellular proteins	I
inNOG04767	AAEL011676	AMP dependent coa ligase	I
inNOG04767	AAEL014663	AMP dependent coa ligase	I
inNOG01536	AAEL009955	Lipid transporter protein	I
inNOG05477	AAEL008125		I
inNOG02757	AAEL001564	Taz protein	I
inNOG02309	AAEL000572	Long-Chain fatty acid transporter protein	I
inNOG00496	AAEL006028	Lipid transporter protein	I
inNOG06168	AAEL010943		I
inNOG02155	AAEL001173	Carbon-Nitrogen ligase, with glutamine as amido-N-donor	IJT
inNOG03422	AAEL005477	Carbon-Nitrogen ligase, with glutamine as amido-N-donor	IJT
inNOG03359	AAEL000273	Inositol triphosphate 3-kinase c	IKT
inNOG04783	AAEL000634	Ceramide glucosyltransferase	IM
inNOG02897	AAEL005175		IN
inNOG01612	AAEL015038	Palmitoyl-Protein thioesterase	IO
inNOG03554	AAEL005492	Tyrosine phosphatase n9	IT
inNOG01872	AAEL002469	Endophilin a protein	IT
inNOG04666	AAEL007503	M-Rdgb2 retinal degeneration protein b	IT
inNOG06806	AAEL007803	Lamin B receptor	IT
inNOG06260	AAEL007635		IT
inNOG05967	AAEL001793	Lipid transporter protein	IU
inNOG05967	AAEL001806	Lipid transporter protein	IU
inNOG05313	AAEL000564	Myotubularin protein	IU
inNOG05585	AAEL015449	Ribosome biogenesis protein brix	J
inNOG03790	AAEL009309	Peter pan protein	J
inNOG03482	AAEL009912		J
inNOG03060	AAEL004818		J
inNOG06042	AAEL009023	RNA methyltransferase	J
inNOG05585	AAEL001917	Ribosome biogenesis protein brix	J
inNOG03145	AAEL009542	MRP protein subunit POP1	J
inNOG05090	AAEL003071	Trna pseudouridine synthase D	J
inNOG03174	AAEL009084		J
inNOG05026	AAEL012185	Ribosome biogenesis regulatory protein	J
inNOG00189	AAEL004997	Aminoacyl-Trna ligase	J
inNOG02010	AAEL003654	Translation initiation factor	J
inNOG05310	AAEL000674	Hpaii tiny fragments locus 9c protein	J
inNOG04261	AAEL007934	Trna (5-methylaminomethyl-2-thiouridylate)-methyltransferase	J
inNOG03945	AAEL013968		J
inNOG03324	AAEL004007	GTP binding protein	J
inNOG04058	AAEL003661	Translation initiation factor	J
inNOG02661	AAEL010742	Mitochondrial GTPase that plays a central role in protein elongation by promoting the GTP-dependent translocation of the nascent protein chain from the A-site to the P-site of the ribosome (By similarity)	J
inNOG04261	AAEL015081	Trna (5-methylaminomethyl-2-thiouridylate)-methyltransferase	J
inNOG03906	AAEL001171	Trna-Dihydrouridine synthase	J
inNOG03742	AAEL010007	Rrp6 CG7292 protein	J
inNOG01880	AAEL003039	Nonsense-Mediated mrna decay protein	J
inNOG02948	AAEL012520		J
inNOG03830	AAEL005898	Dihydrouridine synthase	J
inNOG05452	AAEL011357	Maintenance of killer 16 (mak16) protein	J
inNOG05659	AAEL000922	Polyribonucleotide nucleotidyltransferase	J
inNOG05435	AAEL006697	Exosomal 3-5 exoribonuclease complex subunit Rrp41-like protein	J
inNOG04324	AAEL009164	Protein involved in tRNA processing	J
inNOG06013	AAEL008175	Ribosomal protein L44	J
inNOG02982	AAEL013249	Eukaryotic translation initiation factor 4 gamma	J
inNOG06426	AAEL007487	Protein involved in pseudouridine synthesis	J
inNOG00260	AAEL002048	Histidyl-Trna synthetase	J
inNOG00574	AAEL008517	This protein promotes the GTP-dependent binding of aminoacyl-tRNA to the A-site of ribosomes during protein biosynthesis (By similarity)	J
inNOG05763	AAEL010514	Trna synthetase	J
inNOG05244	AAEL006063	U3 small nucleolar ribonucleoprotein	J
inNOG03907	AAEL004613	Phenylalanyl-Trna synthetase beta chain	J
inNOG05763	AAEL005307	Trna synthetase	J
inNOG03167	AAEL007354	Pseudouridylate synthase	J
inNOG00398	AAEL006577	Trna synthetase	J
inNOG00538	AAEL002728	Ribosomal protein S22	J
inNOG02511	AAEL007928	Eukaryotic translation initiation factor 4 gamma	J
inNOG07808	AAEL006508	Trna-Splicing endonuclease	J
inNOG04950	AAEL000388	Isoleucyl tRNA synthetase	J
inNOG00392	AAEL015512	Initiation factor 5C	J
inNOG01723	AAEL002182	Trna dihydrouridine synthase	J
inNOG04090	AAEL013045	Exosome complex exonuclease RRP41	J
inNOG02693	AAEL010563	Tyrosyl-Trna synthetase	J
inNOG05838	AAEL005796	Eukaryotic translation initiation factor 4E type	J
inNOG00080	AAEL013144	Component of the eukaryotic translation initiation factor 3 (eIF-3) complex, which is involved in protein synthesis and, together with other initiation factors, stimulates binding of mRNA and methionyl-tRNAi to the 40S ribosome	J
inNOG02511	AAEL007923	Eukaryotic translation initiation factor 4 gamma	J
inNOG06209	AAEL004433	Ribosomal protein L14	J
inNOG05513	AAEL000659	Exosome complex exonuclease RRP43	J
inNOG01732	AAEL011742	Eukaryotic peptide chain release factor subunit	J
inNOG01442	AAEL012140	Trna-Dihydrouridine synthase	J
inNOG06414	AAEL002832	Ribosomal protein S26	J
inNOG04319	AAEL000987	Ribosomal protein L8	J
inNOG01892	AAEL007718	Component of the eukaryotic translation initiation factor 3 (eIF-3) complex, which is involved in protein synthesis and, together with other initiation factors, stimulates binding of mRNA and methionyl-tRNAi to the 40S ribosome	J
inNOG04891	AAEL003397	Ribosomal protein L17	J
inNOG07984	AAEL009379	Ribosomal protein, L33	J
inNOG01550	AAEL000175	Component of the eukaryotic translation initiation factor 3 (eIF-3) complex, which is involved in protein synthesis and, together with other initiation factors, stimulates binding of mRNA and methionyl-tRNAi to the 40S ribosome	J
inNOG02413	AAEL013694	Required for the assembly and/or stability of the 40S ribosomal subunit	J
inNOG00876	AAEL000848		J
inNOG02556	AAEL001206	Threonyl-Trna synthetase	J
inNOG02413	AAEL008083	Required for the assembly and/or stability of the 40S ribosomal subunit	J
inNOG06789	AAEL005085	Ribosomal protein L30	J
inNOG01451	AAEL003801	Ribosomal protein S5	J
inNOG06309	AAEL005413	Ribosomal protein S11	J
inNOG01845	AAEL009313	Elongation factor -1	J
inNOG05655	AAEL006938	Protein involved in seryl-tRNA aminoacylation	J
inNOG05453	AAEL011655	Trna synthetase	J
inNOG05132	AAEL005817	Ribosomal protein L26	J
inNOG02909	AAEL013675	Eukaryotic translation initiation factor 2	J
inNOG00351	AAEL011288	Elongation factor 1-gamma	J
inNOG04062	AAEL012681	Ribosomal protein L24	J
inNOG02036	AAEL005162	Ribosomal protein L11	J
inNOG01586	AAEL001916	Translation initiation factor	J
inNOG00191	AAEL003926	Gtpase	J
inNOG04459	AAEL002334	Component of the eukaryotic translation initiation factor 3 (eIF-3) complex, which is involved in protein synthesis and, together with other initiation factors, stimulates binding of mRNA and methionyl-tRNAi to the 40S ribosome	J
inNOG03203	AAEL013862	Arginyl-Trna synthetase	J
inNOG06137	AAEL014292	40S ribosomal protein S24	J
inNOG02495	AAEL012420	Protein involved in pole cell migration	J
inNOG03171	AAEL011382	116 kda U5 small nuclear ribonucleoprotein component	J
inNOG03082	AAEL014051		J
inNOG04725	AAEL014498	Exonuclease	J
inNOG01844	AAEL014562	Ribosomal protein L12	J
inNOG06815	AAEL006117	Ribosomal protein	J
inNOG02521	AAEL007945	Component of the eukaryotic translation initiation factor 3 (eIF-3) complex, which is involved in protein synthesis and, together with other initiation factors, stimulates binding of mRNA and methionyl-tRNAi to the 40S ribosome	J
inNOG03026	AAEL010821	Ribosomal protein	J
inNOG01395	AAEL011732	Prip interacting protein	J
inNOG07077	AAEL005129	Ribosomal protein S30	J
inNOG06137	AAEL014903	40S ribosomal protein S24	J
inNOG07077	AAEL009653	Ribosomal protein S30	J
inNOG01558	AAEL000951	Elongation factor 1 beta	J
inNOG05331	AAEL014715	Component of the eukaryotic translation initiation factor 3 (eIF-3) complex, which is involved in protein synthesis and, together with other initiation factors, stimulates binding of mRNA and methionyl-tRNAi to the 40S ribosome	J
inNOG01399	AAEL005728	Glycyl-Trna synthetase	J
inNOG04149	AAEL003835	Initiation factor 5a	J
inNOG02647	AAEL003170	One of the essential components for the initiation of protein synthesis	J
inNOG01606	AAEL009902	Component of the eukaryotic translation initiation factor 3 (eIF-3) complex, which is involved in protein synthesis and, together with other initiation factors, stimulates binding of mRNA and methionyl-tRNAi to the 40S ribosome	J
inNOG02444	AAEL008248	Eukaryotic translation initiation factor	J
inNOG03293	AAEL003822	Copper ion binding protein	J
inNOG02782	AAEL010168	Ribosomal protein S2	J
inNOG06159	AAEL004527	Ribosomal protein S7	J
inNOG06779	AAEL000279	Peptide deformylase	J
inNOG04884	AAEL008582	Ribosomal protein S2	J
inNOG02426	AAEL004663	Pseudouridylate synthase	J
inNOG02882	AAEL007078	Component of the eukaryotic translation initiation factor 3 (eIF-3) complex, which is involved in protein synthesis and, together with other initiation factors, stimulates binding of mRNA and methionyl-tRNAi to the 40S ribosome	J
inNOG06093	AAEL002047		J
inNOG05838	AAEL005796	Eukaryotic translation initiation factor 4E type	J
inNOG03878	AAEL008329	Ribosomal protein	J
inNOG04295	AAEL011198	Mitochondrial ribosomal protein L38	J
inNOG06722	AAEL000010	Ribosomal protein L36	J
inNOG00080	AAEL015547	Component of the eukaryotic translation initiation factor 3 (eIF-3) complex, which is involved in protein synthesis and, together with other initiation factors, stimulates binding of mRNA and methionyl-tRNAi to the 40S ribosome	J
inNOG02751	AAEL001488	Ribosomal protein L15	J
inNOG03149	AAEL010816	Prolyl-Trna synthetase	J
inNOG07722	AAEL005905	Protein involved in arginyl-tRNA aminoacylation	J
inNOG04761	AAEL001759	Ribosomal protein S9	J
inNOG06836	AAEL014764	Acidic ribosomal protein P1	J
inNOG07624	AAEL008576	Protein involved in tRNA splicing, via endonucleolytic cleavage and ligation	J
inNOG06836	AAEL008946	Acidic ribosomal protein P1	J
inNOG06208	AAEL011390	Ribosomal protein, L9	J
inNOG08008	AAEL004151	Ribosomal protein L29	J
inNOG06836	AAEL009830	Acidic ribosomal protein P1	J
inNOG00222	AAEL012074		J
inNOG00985	AAEL006851	Component of the eukaryotic translation initiation factor 3 (eIF-3) complex, which is involved in protein synthesis and, together with other initiation factors, stimulates binding of mRNA and methionyl-tRNAi to the 40S ribosome	J
inNOG07091	AAEL014583	Acidic ribosomal protein	J
inNOG05100	AAEL009101	Component of the eukaryotic translation initiation factor 3 (eIF-3) complex, which is involved in protein synthesis and, together with other initiation factors, stimulates binding of mRNA and methionyl-tRNAi to the 40S ribosome	J
inNOG04790	AAEL003427	Ribosomal protein S16	J
inNOG00045	AAEL006115	Component of the eukaryotic translation initiation factor 3 (eIF-3) complex, which is involved in protein synthesis and, together with other initiation factors, stimulates binding of mRNA and methionyl-tRNAi to the 40S ribosome	J
inNOG07488	AAEL006118		J
inNOG02232	AAEL004191	Selenocysteine-Specific elongation factor	J
inNOG00349	AAEL013221	Ribosomal protein	J
inNOG00301	AAEL006041	Leucine-Rich repeat-containing protein	J
inNOG01779	AAEL009151	Ribosomal protein	J
inNOG03293	AAEL003822	Copper ion binding protein	J
inNOG00301	AAEL014906	Leucine-Rich repeat-containing protein	J
inNOG07465	AAEL012275	Nucleobase, nucleoside, nucleotide kinase	J
inNOG04110	AAEL000032	Ribosomal protein S6	J
inNOG01265	AAEL001044	Tyrosyl-Trna synthetase	J
inNOG06836	AAEL003324	Acidic ribosomal protein P1	J
inNOG05655	AAEL005050	Protein involved in seryl-tRNA aminoacylation	J
inNOG06836	AAEL013587	Acidic ribosomal protein P1	J
inNOG05073	AAEL012410	Eukaryotic translation initiation factor 2C	J
inNOG07419	AAEL006819	Exoribonuclease, producing 5'-phosphomonoesters	J
inNOG06836	AAEL003530	Acidic ribosomal protein P1	J
inNOG08033	AAEL012582	Mitochondrial protein	J
inNOG05120	AAEL009496	Ribosomal protein S7	J
inNOG01520	AAEL008192	Ribosomal protein S3	J
inNOG06571	AAEL009341	Ribosomal protein	J
inNOG03983	AAEL012944	Ribosomal protein L11	J
inNOG04986	AAEL002837	CDK5 regulatory subunit-associated protein	J
inNOG05427	AAEL004347	Component of the eukaryotic translation initiation factor 3 (eIF-3) complex, which is involved in protein synthesis and, together with other initiation factors, stimulates binding of mRNA and methionyl-tRNAi to the 40S ribosome	J
inNOG05079	AAEL009908	Amidotransferase subunit B	J
inNOG08299	AAEL013469	Valyl-Trna synthetase	J
inNOG01540	AAEL004643	Ribosomal protein L1	J
inNOG02358	AAEL012167	This protein promotes the GTP-dependent binding of aminoacyl-tRNA to the A-site of ribosomes during protein biosynthesis (By similarity)	J
inNOG05889	AAEL002783	Ribosomal protein L37	J
inNOG06836	AAEL000449	Acidic ribosomal protein P1	J
inNOG06717	AAEL011391	Ribosomal protein S9	J
inNOG06571	AAEL001849	Ribosomal protein	J
inNOG08033	AAEL014912	Mitochondrial protein	J
inNOG02150	AAEL015673	Nucleolar complex protein	J
inNOG06079	AAEL004175	40S ribosomal protein S17	J
inNOG06581	AAEL009608	28S ribosomal protein S16	J
inNOG03807	AAEL004378	Seems to be required for maximal rate of protein biosynthesis	J
inNOG04789	AAEL002808	Required for the methylation step in diphthamide biosynthesis (By similarity) protein	J
inNOG00834	AAEL011865		J
inNOG01386	AAEL000331	Associates with the EF-Tu	J
inNOG06462	AAEL012924	Ribosomal protein S24	J
inNOG06885	AAEL009506	Ribosomal protein S20	J
inNOG03356	AAEL014796	Mitochondrial GTPase that mediates the disassembly of ribosomes from messenger RNA at the termination of mitochondrial protein biosynthesis	J
inNOG06778	AAEL008353	Ribosomal protein L28	J
inNOG00429	AAEL009412	Protein involved in translational initiation	J
inNOG08299	AAEL014099	Valyl-Trna synthetase	J
inNOG06181	AAEL005150	Ribosomal protein L23	J
inNOG01305	AAEL007130	Leucyl-Trna synthetase	J
inNOG03605	AAEL011471	Ribosomal protein L17	J
inNOG07184	AAEL003142	Ribosomal protein L21	J
inNOG06272	AAEL001439	Ribosomal protein, L22	J
inNOG02893	AAEL007668	Ribosomal protein S29	J
inNOG04125	AAEL002534	60S ribosomal protein L10	J
inNOG06683	AAEL013272	Ribosomal protein L37A	J
inNOG05869	AAEL010101	Aminoacyl-Trna ligase	J
inNOG06717	AAEL011391	Ribosomal protein S9	J
inNOG07505	AAEL006860	Ribosomal protein	J
inNOG01986	AAEL012733	Ribosomal protein L19	J
inNOG00042	AAEL010756	Ribosomal protein	J
inNOG05977	AAEL001619		J
inNOG06719	AAEL008169	Ribosomal protein S12	J
inNOG07406	AAEL009431	Ribosomal protein, L10	J
inNOG07341	AAEL008800	Ribosomal protein S26	J
inNOG06232	AAEL009225	Ribosome recycling factor	J
inNOG00465	AAEL009994	Ribosomal protein L4	J
inNOG06111	AAEL010299	40S ribosomal protein S12	J
inNOG00459	AAEL007715	Ribosomal protein L21	J
inNOG08602	AAEL004325	Ribosomal protein L5	J
inNOG01629	AAEL007854	Protein involved in male meiosis	J
inNOG07449	AAEL000467	Ribosomal protein L49	J
inNOG01300	AAEL005163	Protein involved in ribosome assembly	J
inNOG06566	AAEL001943	Mitochondrial ribosomal protein S34	J
inNOG06272	AAEL001066	Ribosomal protein, L22	J
inNOG05105	AAEL003409	Ribosomal protein	J
inNOG05948	AAEL013583	Ribosomal protein L23	J
inNOG05030	AAEL005722	Ribosomal protein L7A	J
inNOG00444	AAEL012264	Ribosomal protein L24	J
inNOG05948	AAEL015006	Ribosomal protein L23	J
inNOG04764	AAEL005266	40S ribosomal protein S14	J
inNOG07320	AAEL010417	Protein involved in tRNA splicing, via endonucleolytic cleavage and ligation	J
inNOG07226	AAEL005127	Ribonuclease UK114	J
inNOG07304	AAEL001615		J
inNOG01574	AAEL003939	Eukaryotic translation initiation factor 2-alpha kinase	J
inNOG03532	AAEL009071	60S ribosomal protein L7	J
inNOG07226	AAEL003722	Ribonuclease UK114	J
inNOG05062	AAEL011925	Mitochondrial ribosomal protein S31	J
inNOG02113	AAEL000297	Ribosomal protein S25	J
inNOG02697	AAEL007452	CG13124-PA, isoform A protein	J
inNOG06063	AAEL000823	Ribosomal protein	J
inNOG03602	AAEL005825	Translation initiation factor eIF-2B	J
inNOG05446	AAEL000825	Eukaryotic peptide chain release factor GTP-binding subunit	J
inNOG07194	AAEL004430	Mitochondrial ribosomal protein L30	J
inNOG06805	AAEL008623	Protein involved in methylation	J
inNOG05544	AAEL013253	40S ribosomal protein S3a	J
inNOG00718	AAEL002766	Amidotransferase subunit A	J
inNOG07172	AAEL006049	Mitochondrial ribosomal protein S10	J
inNOG06931	AAEL000180	Mitochondrial ribosomal protein	J
inNOG04505	AAEL009917	Isoleucyl-Trna synthetase	J
inNOG05594	AAEL012514	Translation initiation factor 2b, delta subunit	J
inNOG03600	AAEL011442	Eif2B-Gamma protein	J
inNOG04054	AAEL013120		J
inNOG07125	AAEL009288	Mitochondrial ribosomal protein, L48	J
inNOG03611	AAEL002372	Ribosomal protein S11	J
inNOG02417	AAEL009372		J
inNOG05154	AAEL005851	Exosome complex exonuclease rrp42	J
inNOG01038	AAEL007760	Translation machinery-associated protein	J
inNOG07417	AAEL007355	Ribosomal protein S18A	J
inNOG06309	AAEL005413	Ribosomal protein S11	J
inNOG08231	AAEL009613	Ribosomal protein L36	J
inNOG07216	AAEL013790	Mitochondrial ribosomal protein L50	J
inNOG01318	AAEL014262	Translation initiation factor eif-2b	J
inNOG03116	AAEL006386	Ribosomal protein L39	J
inNOG01067	AAEL013625	Ribosomal protein	J
inNOG02059	AAEL004455	Brix domain-containing protein	J
inNOG05258	AAEL003514	Protein involved in pseudouridine synthesis	J
inNOG03327	AAEL008124	Trna (adenine-N1-)-methyltransferase	J
inNOG03242	AAEL002108		J
inNOG05601	AAEL010349	N,N-Dimethylguanosine tRNA methyltransferase (tRNA(guanine-26,N-N) methyltransferase) G26dimethyltransferase	J
inNOG02021	AAEL010613		J
inNOG05449	AAEL001019	Translation elongation factor	J
inNOG05216	AAEL009156	Catalyzes the formation of N(7)-methylguanine at position 46 in tRNA protein	J
inNOG07476	AAEL002232	Ribonuclease P protein subunit p30	J
inNOG03200	AAEL014494	Methionine-Trna synthetase	J
inNOG01098	AAEL005041	Required for maturation of ribosomal RNAs and formation of the large ribosomal subunit (By similarity)	J
inNOG03685	AAEL010362	Protein involved in pseudouridine synthesis	J
inNOG00769	AAEL011693	Ribonuclease	J
inNOG04090	AAEL012812	Exosome complex exonuclease RRP41	J
inNOG03200	AAEL014709	Methionine-Trna synthetase	J
inNOG01412	AAEL002867	Phenylalanyl-Trna synthetase alpha chain	J
inNOG06525	AAEL010339	Translation release factor	J
inNOG06241	AAEL002002	Ribosomal protein S18B	J
inNOG03767	AAEL006785		J
inNOG01448	AAEL001101	Atp-Dependent transporter protein	J
inNOG03660	AAEL009825	Ribosomal protein L13a	J
inNOG06817	AAEL007771	Ribosomal protein	J
inNOG05957	AAEL013536		J
inNOG08200	AAEL001089	Ribonuclease	J
inNOG01308	AAEL004327	Valyl-Trna synthetase	J
inNOG01090	AAEL008509	Alanyl-Trna synthetase	J
inNOG05226	AAEL005037	Seryl-Trna synthetase	J
inNOG05383	AAEL003704	Ribosomal protein L13	J
inNOG02475	AAEL014702	Lysyl-Trna synthetase	J
inNOG00222	AAEL005598		J
inNOG06661	AAEL014836	28S ribosomal protein S15	J
inNOG00141	AAEL006415	Leucyl-Trna synthetase	J
inNOG04161	AAEL013116	Ribosomal protein L3	J
inNOG05320	AAEL001218	Alanyl-Trna synthetase	J
inNOG00092	AAEL001200	Aspartyl-Trna synthetase	J
inNOG03663	AAEL013488	Glucose inhibited division protein a	J
inNOG02220	AAEL015601	Tryptophanyl-Trna synthetase	J
inNOG00891	AAEL011527	Eukaryotic translation initiation factor	J
inNOG06052	AAEL003396	Ribosomal protein L32	J
inNOG02220	AAEL013521	Tryptophanyl-Trna synthetase	J
inNOG01929	AAEL011518	Aspartyl-Trna synthetase	J
inNOG02956	AAEL000199	Arginyl-Trna synthetase	J
inNOG06566	AAEL001926	Mitochondrial ribosomal protein S34	J
inNOG06362	AAEL009833	Ribosomal protein, L46	J
inNOG01929	AAEL002748	Aspartyl-Trna synthetase	J
inNOG04324	AAEL009163	Protein involved in tRNA processing	J
inNOG06789	AAEL005220	Ribosomal protein L30	J
inNOG00373	AAEL012329	Cysteinyl-Trna synthetase	J
inNOG01155	AAEL005279	Methionyl-Trna formyltransferase	J
inNOG02709	AAEL006187	Translational activator gcn1 protein	J
inNOG05713	AAEL000884	Eukaryotic translation initiation factor 2 alpha kinase	J
inNOG01066	AAEL004345	Cysteinyl-Trna synthetase	J
inNOG07216	AAEL013560	Mitochondrial ribosomal protein L50	J
inNOG02150	AAEL003367	Nucleolar complex protein	J
inNOG02800	AAEL005636	Translation initiation factor 2b, epsilon subunit	J
inNOG07794	AAEL004069	Mitochondrial 28S ribosomal protein S14	J
inNOG07118	AAEL003946	Ribosomal protein S33	J
inNOG03532	AAEL012585	60S ribosomal protein L7	J
inNOG02392	AAEL008481	Ribosomal protein L18	J
inNOG06661	AAEL001280	28S ribosomal protein S15	J
inNOG06674	AAEL005629	Ribosomal protein L35	J
inNOG04154	AAEL005071	GTP binding protein	J
inNOG03106	AAEL011814	Ribosomal protein S30	J
inNOG06138	AAEL006698	Ribosomal protein L31	J
inNOG06836	AAEL005027	Acidic ribosomal protein P1	J
inNOG07270	AAEL011666	Ribosomal protein, L41	J
inNOG02751	AAEL012736	Ribosomal protein L15	J
inNOG05648	AAEL000701	Ribosomal protein L4	J
inNOG04515	AAEL011395	Glutaminyl-Trna synthetase	J
inNOG05131	AAEL002993	Ribosomal protein L43	J
inNOG05239	AAEL004376	Protein involved in pseudouridine synthesis	J
inNOG06787	AAEL004034	Ribosomal protein S6	J
inNOG05335	AAEL009217	Ribosomal protein S35	J
inNOG07104	AAEL013964	Ribosomal protein L20	J
inNOG03767	AAEL008447		J
inNOG02695	AAEL003913	Trna synthetase	J
inNOG02831	AAEL009747	Ribosomal protein S18	J
inNOG07881	AAEL005190	Mitochondrial ribosomal protein, L42	J
inNOG09202	AAEL013771	Mitochondrial ribosomal protein L54	J
inNOG00456	AAEL005831	Seryl-Trna synthetase	J
inNOG06749	AAEL010181	Ribosomal protein L51	J
inNOG03409	AAEL009369	Translation initiation factor	J
inNOG03409	AAEL009241	Translation initiation factor	J
inNOG04655	AAEL005901	40S ribosomal protein S3A	J
inNOG08269	AAEL008044		J
inNOG04539	AAEL007699	60S ribosomal protein L9	J
inNOG01671	AAEL001169	Required for maturation of ribosomal RNAs and formation of the large ribosomal subunit (By similarity)	J
inNOG02525	AAEL009738		JK
inNOG03690	AAEL009073		JO
inNOG03690	AAEL004134		JO
inNOG04989	AAEL013510	Translation repressor protein	JT
inNOG04152	AAEL011827		JU
inNOG07694	AAEL008595	By repressing transposable elements and prevent their mobilization, which is essential for the germline integrity	K
inNOG04784	AAEL000888	Single-Stranded DNA-binding protein	K
inNOG01964	AAEL004017	DNA polymerase v	K
inNOG06130	AAEL002740	Homeobox protein	K
inNOG01282	AAEL012265	Transcription initiation factor	K
inNOG05323	AAEL013134	Dna-Directed RNA polymerase	K
inNOG01646	AAEL011058	Lim domain binding protein	K
inNOG07251	AAEL007594	Protein involved in DNA damage response, signal transduction by p53 class mediator resulting in induction of apoptosis	K
inNOG01273	AAEL010327	Six/Sine homebox transcription factors	K
inNOG09457	AAEL009987		K
inNOG07503	AAEL004284	Atpase inhibitor	K
inNOG06422	AAEL006298		K
inNOG06854	AAEL007655		K
inNOG01989	AAEL014701		K
inNOG05616	AAEL013653	Protein involved in transcription initiation from RNA polymerase II promoter	K
inNOG02367	AAEL009903	Protein involved in chromatin organization	K
inNOG04036	AAEL013546	Estrogen-Related receptor	K
inNOG09621	AAEL008716	Coiled-Coil domain-containing protein	K
inNOG02497	AAEL012057	Enhancer of polycomb protein	K
inNOG03070	AAEL004799	Protein involved in organ development	K
inNOG09001	AAEL003403	Zinc finger protein	K
inNOG06994	AAEL010217	Component of the Mediator complex, a coactivator involved in the regulated transcription of nearly all RNA polymerase II-dependent genes	K
inNOG00730	AAEL007568	Trna synthetase	K
inNOG04611	AAEL012865		K
inNOG07111	AAEL006447	Zinc finger binding to DNA consensus sequence [AT]GATA	K
inNOG03213	AAEL010578	Mixed-Lineage leukemia protein, mll	K
inNOG04915	AAEL010414	Set domain protein	K
inNOG03048	AAEL003412	Nuclear lim interactor-interacting factor	K
inNOG07859	AAEL013733	Transcription factor with a role in the retinal determination (RD) network	K
inNOG07162	AAEL009235		K
inNOG03558	AAEL012187	Lethal(3)Malignant brain tumor protein	K
inNOG03529	AAEL010226	Daughterless protein	K
inNOG09457	AAEL008101		K
inNOG00829	AAEL000015	Phd finger transcription factor	K
inNOG00969	AAEL000677	Rpb8 CG11246-PA protein	K
inNOG02931	AAEL009651	Nascent polypeptide associated complex	K
inNOG01665	AAEL003947	Protein involved in R7 cell development	K
inNOG03099	AAEL002474	Protein involved in copulation	K
inNOG00570	AAEL008755	RNA polymerase II	K
inNOG04202	AAEL010373	Phosphatase	K
inNOG00830	AAEL014491	Protein involved in negative regulation of transcription	K
inNOG00539	AAEL011135		K
inNOG07283	AAEL014694	Tudor domain-containing protein	K
inNOG07195	AAEL007882	Nucleolar transcription factor 1 (Upstream-binding factor 1)	K
inNOG00858	AAEL005518		K
inNOG05832	AAEL005513	Mothers against dpp protein	K
inNOG08319	AAEL004869	Zinc finger	K
inNOG00730	AAEL005801	Trna synthetase	K
inNOG00527	AAEL002769	Homeobox protein prospero	K
inNOG03529	AAEL010226	Daughterless protein	K
inNOG00634	AAEL013914	High mobility group protein	K
inNOG00830	AAEL014491	Protein involved in negative regulation of transcription	K
inNOG07195	AAEL007882	Nucleolar transcription factor 1 (Upstream-binding factor 1)	K
inNOG06842	AAEL009427		K
inNOG05405	AAEL002802	Wd-Repeat protein	K
inNOG02120	AAEL001375	Y-Box binding protein	K
inNOG02836	AAEL001126	Rest corepressor protein	K
inNOG01997	AAEL014536	Protein involved in histone H3-K27 methylation	K
inNOG04904	AAEL014932		K
inNOG05352	AAEL007496	Dna-Directed RNA polymerase III, 62-kS-subunit	K
inNOG08444	AAEL006884	Protein involved in negative regulation of oskar mRNA translation	K
inNOG01968	AAEL008832	FORKHEAD	K
inNOG02787	AAEL009469	Cell division control protein	K
inNOG02936	AAEL015297	Dna-Dependent RNA polymerase catalyzes the transcription of DNA into RNA using the four ribonucleoside triphosphates as substrates (By similarity)	K
inNOG04625	AAEL011701	Dna-Directed RNA protein	K
inNOG02836	AAEL001126	Rest corepressor protein	K
inNOG04165	AAEL007360	Sex comb on midleg protein	K
inNOG01121	AAEL002125		K
inNOG04504	AAEL011425	Component of the FACT complex, a general chromatin factor that acts to reorganize nucleosomes	K
inNOG04808	AAEL000584	Transcription factor SOX	K
inNOG02320	AAEL009370	Pur-Alpha protein	K
inNOG04448	AAEL010648	Protein involved in organ development	K
inNOG06755	AAEL005452	RNA polymerase II transcription factor	K
inNOG02725	AAEL009600	Ecdysone receptor	K
inNOG01117	AAEL009400	CCR4-NOT transcription complex subunit	K
inNOG05037	AAEL009672		K
inNOG10374	AAEL013590	Zinc finger domain in CG10631, C	K
inNOG07630	AAEL014869	Dna-Directed RNA polymerase I	K
inNOG00749	AAEL000181	Polybromo protein	K
inNOG00634	AAEL005309	High mobility group protein	K
inNOG01626	AAEL010565	Forkhead box protein	K
inNOG02936	AAEL001847	Dna-Dependent RNA polymerase catalyzes the transcription of DNA into RNA using the four ribonucleoside triphosphates as substrates (By similarity)	K
inNOG08577	AAEL014149		K
inNOG03569	AAEL001416	Protein involved in mRNA processing	K
inNOG06560	AAEL006998		K
inNOG01626	AAEL010565	Forkhead box protein	K
inNOG01110	AAEL003077	Negative elongation factor E	K
inNOG08014	AAEL008736	RNA polymerase II transcriptional coactivator	K
inNOG01205	AAEL013408	Deformed epidermal autoregulatory factor-1	K
inNOG00522	AAEL004094	Pou domain protein	K
inNOG08163	AAEL008794	RNA polymerase III subunit	K
inNOG01200	AAEL001716	THO complex subunit	K
inNOG02290	AAEL002451	Zinc finger protein	K
inNOG03364	AAEL002284	Component of the Mediator complex, a coactivator involved in the regulated transcription of nearly all RNA polymerase II-dependent genes	K
inNOG01885	AAEL011866	Dna-Directed RNA polymerase III	K
inNOG08032	AAEL013457	Dna-Directed RNA polymerases I, II, and III 7	K
inNOG02579	AAEL006124	Protein involved in organelle organization	K
inNOG03462	AAEL008720	Protein involved in terminal branching, open tracheal system	K
inNOG09072	AAEL010805	Zinc finger	K
inNOG07598	AAEL007466	Histone-Fold protein CHRAC subunit	K
inNOG02159	AAEL012995	Enhancer of zeste protein	K
inNOG03390	AAEL013896	Protein involved in transforming growth factor beta receptor signaling pathway	K
inNOG01487	AAEL011692	Dna-Directed RNA polymerase	K
inNOG08352	AAEL006986	Zinc-Finger associated domain (zf-AD)	K
inNOG05615	AAEL000577	DNA binding protein elf-1	K
inNOG00555	AAEL012877	Homeobox protein extradenticle	K
inNOG03462	AAEL010926	Protein involved in terminal branching, open tracheal system	K
inNOG05551	AAEL015613	Capicua protein	K
inNOG00059	AAEL008721		K
inNOG04056	AAEL008392		K
inNOG06135	AAEL006609	Protein involved in organ development	K
inNOG01694	AAEL013151	Orf protein	K
inNOG04236	AAEL009666	Histone methyltransferase	K
inNOG05654	AAEL011825	Spineless protein	K
inNOG05509	AAEL003875	Transcription factor	K
inNOG02652	AAEL014991	Zinc finger	K
inNOG05571	AAEL001361	Brahma associated protein 170kD	K
inNOG03282	AAEL000661	T-Cell specific transcription factor, tcf	K
inNOG02754	AAEL003287	Acts as a mediator between the cap-binding complex (CBC) and RNA-mediated gene silencing	K
inNOG02852	AAEL014203		K
inNOG07325	AAEL013261	Protein dimerization	K
inNOG05981	AAEL007696	Protein involved in regulation of hemocyte proliferation	K
inNOG02399	AAEL003786	Dna-Directed RNA polymerase III	K
inNOG01060	AAEL005453	Polycomb group (PcG) protein that binds to the Polycomb response elements found in the regulatory regions of many genes	K
inNOG00282	AAEL006356	TFIIH basal transcription factor complex p52 subunit	K
inNOG05049	AAEL013235	Atp-Dependent RNA helicase	K
inNOG06436	AAEL003552	Dna-Directed RNA protein	K
inNOG07395	AAEL012474	Protein involved in nervous system development	K
inNOG04681	AAEL014683		K
inNOG06792	AAEL006628		K
inNOG02005	AAEL006013	Histone-Lysine N-methyltransferase	K
inNOG04002	AAEL011943	Protein involved in periodic partitioning by pair rule gene	K
inNOG08309	AAEL010812		K
inNOG04799	AAEL006680	Lilliputian CG8817-PB protein	K
inNOG05698	AAEL011807	Protein involved in metamorphosis	K
inNOG07499	AAEL000755		K
[truncated: 3,938 more rows]
